# Supplementary material for: Nasopharyngeal carcinoma cells promote regulatory T cell development and suppressive activity via CD70-CD27 interaction
Source: Nat Commun. 2023 Apr 6;14:1912. doi: 10.1038/s41467-023-37614-6 (PMC10079957; doi:10.1038/s41467-023-37614-6)
Supplement: Supplementary file 4 — Supplementary Data 1 [file 41467_2023_37614_MOESM4_ESM.xlsx]

## Sheet: Sheet1
Gene	avg_log2FC.eTreg vs. rTreg	pct.1.eTreg	pct.2.rTreg	p_val_adj.eTreg vs. rTreg	avg_log2FC.eTreg vs. nTreg	pct.1.eTreg	pct.2.nTreg	p_val_adj.eTreg vs. nTreg
IFI27	1.74469	0.195	0.052	0.000168785	2.42353	0.195	0.039	2.47458e-09
ISG15	1.39245	0.791	0.318	8.52367e-40	2.09019	0.791	0.418	1.0589e-52
IFI6	1.28895	0.776	0.3	4.56283e-42	2.33825	0.776	0.29	2.65769e-71
MX1	1.25017	0.613	0.168	3.29082e-54	1.69637	0.613	0.233	6.16471e-43
COX5A	1.13348	0.776	0.279	3.2285e-52	1.20288	0.776	0.57	1.10038e-50
IFI44L	1.06669	0.462	0.116	1.86975e-28	1.42467	0.462	0.15	5.71229e-33
LY6E	1.05797	0.873	0.459	8.29725e-30	1.32934	0.873	0.686	1.08831e-46
IFITM1	1.02687	0.877	0.505	7.07697e-26	0.35122	0.877	0.835	0.65741
IFIT1	1.0117	0.225	0.024	1.08425e-21	1.12951	0.225	0.032	5.14087e-16
DUSP2	1.01104	0.713	0.312	5.83984e-34	2.20914	0.713	0.26	5.20941e-70
IFIT3	0.970947	0.197	0.03	5.42725e-13	1.12464	0.197	0.039	7.47837e-09
RSAD2	0.923687	0.215	0.022	5.92794e-23	1.03683	0.215	0.029	8.08637e-16
HSP90AB1	0.916801	0.883	0.499	2.66426e-40	1.70803	0.883	0.668	2.5065e-69
CREM	0.908814	0.685	0.262	2.39903e-40	2.50371	0.685	0.117	2.84051e-87
OASL	0.889635	0.345	0.06	1.49526e-30	1.14561	0.345	0.083	1.42989e-19
IFITM2	0.886265	0.855	0.444	8.25661e-39	0.561654	0.855	0.777	5.98301e-09
OAS1	0.884631	0.481	0.121	1.98022e-30	1.27292	0.481	0.173	9.3553e-23
PMAIP1	0.863833	0.586	0.19	4.53386e-39	1.76515	0.586	0.145	1.0979e-53
HSPE1	0.854373	0.75	0.32	5.49678e-39	1.67055	0.75	0.425	1.03459e-47
DNAJA1	0.843658	0.712	0.282	1.47563e-45	1.85037	0.712	0.309	1.95136e-64
HERC5	0.830476	0.349	0.075	1.32735e-27	1.14197	0.349	0.094	1.94559e-22
STAT1	0.789078	0.649	0.244	1.14916e-38	0.940681	0.649	0.403	3.11837e-11
GAPDH	0.774182	0.991	0.866	4.65111e-28	1.22938	0.991	0.971	3.50434e-59
ZNF331	0.766863	0.375	0.096	7.14145e-31	1.25579	0.375	0.097	9.57661e-31
TNFRSF4	0.755314	0.69	0.384	1.10718e-15	2.72046	0.69	0.239	2.79023e-61
NKG7	0.749949	0.112	0.046	0.312632	0.702124	0.112	0.081	1
PKM	0.747712	0.779	0.395	4.80524e-26	1.17882	0.779	0.647	6.08245e-31
RGS2	0.727846	0.345	0.104	5.29106e-20	1.37833	0.345	0.078	5.28954e-30
SAT1	0.72136	0.886	0.545	2.33982e-26	1.80616	0.886	0.582	5.57707e-74
HSPD1	0.716509	0.548	0.179	1.30972e-37	1.11741	0.548	0.298	5.61397e-22
BST2	0.714544	0.666	0.244	2.82054e-44	1.14389	0.666	0.375	4.7362e-24
LGALS9	0.707931	0.365	0.073	1.61557e-31	0.596111	0.365	0.207	3.87899e-06
SH2D2A	0.701119	0.606	0.213	1.18294e-45	1.60232	0.606	0.2	3.3926e-48
SYNGR2	0.697195	0.634	0.26	1.41513e-36	1.51552	0.634	0.354	3.0009e-38
HSPA1A	0.690799	0.716	0.391	4.32985e-21	3.06903	0.716	0.222	4.31693e-76
IFI35	0.687626	0.425	0.101	1.8416e-32	0.904875	0.425	0.176	2.65871e-15
HSP90AA1	0.684841	0.944	0.659	2.85872e-27	1.76258	0.944	0.805	4.22637e-96
PSMA6	0.682279	0.521	0.14	5.36544e-37	0.622816	0.521	0.365	1.00493e-07
ICOS	0.676738	0.697	0.297	9.4995e-32	1.89365	0.697	0.26	1.17357e-62
UBE2L6	0.674861	0.584	0.185	3.5632e-37	0.633975	0.584	0.414	4.4684e-07
IFI44	0.670651	0.321	0.065	2.00012e-25	0.7901	0.321	0.124	3.26468e-08
CMPK2	0.670411	0.177	0.018	3.85062e-12	0.770703	0.177	0.026	1.70794e-09
NR4A2	0.669118	0.412	0.139	1.67615e-27	1.34376	0.412	0.126	5.92305e-29
LAP3	0.663636	0.387	0.08	5.54915e-42	0.818542	0.387	0.159	2.67287e-10
NR4A1	0.648061	0.265	0.072	6.97075e-17	1.40287	0.265	0.017	7.85299e-33
EPSTI1	0.646779	0.612	0.224	3.88762e-39	1.06715	0.612	0.308	6.53879e-26
DUSP4	0.640047	0.631	0.281	8.90602e-25	2.34228	0.631	0.11	1.21507e-70
IRF7	0.639627	0.455	0.135	1.08719e-32	0.962367	0.455	0.218	8.65784e-17
MT2A	0.638361	0.591	0.262	1.69242e-20	1.09541	0.591	0.395	1.29373e-17
PGAM1	0.627474	0.67	0.261	4.73451e-47	0.77721	0.67	0.503	6.18945e-21
ALDOA	0.624759	0.735	0.29	4.28269e-41	0.466546	0.735	0.621	1.42977e-07
CCL5	0.623178	0.149	0.087	1	0.509926	0.149	0.119	1
ISG20	0.620216	0.811	0.441	6.46529e-26	0.672735	0.811	0.721	3.34186e-16
CSRNP1	0.61957	0.395	0.106	1.84716e-31	1.26784	0.395	0.074	6.81859e-30
USP18	0.619064	0.234	0.035	5.89556e-24	0.783468	0.234	0.048	1.0657e-15
TNFRSF9	0.615686	0.321	0.088	1.04792e-26	1.45793	0.321	0.018	1.43458e-45
RNASEK	0.610874	0.639	0.217	3.17904e-57	0.288364	0.639	0.547	0.0553148
XAF1	0.608694	0.477	0.148	4.77151e-36	0.793039	0.477	0.263	2.19658e-11
TNFRSF18	0.606232	0.689	0.349	5.01772e-20	2.64386	0.689	0.118	3.15411e-86
H3F3B	0.603135	0.989	0.829	9.34303e-26	1.34311	0.989	0.939	4.33164e-86
HSPH1	0.595592	0.463	0.153	3.29825e-24	1.40088	0.463	0.143	1.63271e-24
CACYBP	0.570122	0.624	0.246	7.03146e-45	1.11847	0.624	0.352	5.35061e-30
LAG3	0.567668	0.167	0.04	9.33752e-12	0.867766	0.167	0.048	2.09137e-08
MAP3K8	0.566894	0.228	0.041	1.9417e-19	0.779586	0.228	0.051	1.54487e-13
PLSCR1	0.566491	0.23	0.042	1.80451e-19	0.60809	0.23	0.093	7.59991e-05
HSPB1	0.565678	0.539	0.224	5.31144e-25	1.11571	0.539	0.331	8.45868e-16
HSPA8	0.564544	0.961	0.704	7.10779e-31	1.01744	0.961	0.911	1.84547e-38
UBE2V1	0.559932	0.365	0.08	3.53459e-32	0.248225	0.365	0.288	1
TNFAIP3	0.558051	0.71	0.333	6.92446e-35	1.83105	0.71	0.3	8.50052e-55
IRF1	0.554919	0.644	0.321	3.14115e-26	1.29574	0.644	0.386	2.16192e-25
OAS3	0.552576	0.227	0.041	1.80104e-20	0.728411	0.227	0.054	8.88958e-14
PLIN2	0.550855	0.315	0.093	4.27495e-20	0.820549	0.315	0.16	1.1404e-08
MX2	0.545659	0.297	0.078	4.80014e-15	0.640216	0.297	0.16	1.83833e-05
DDIT4	0.539543	0.652	0.313	1.99728e-24	1.43103	0.652	0.3	6.712e-31
GNG5	0.538261	0.681	0.266	9.45672e-43	0.579212	0.681	0.551	1.11059e-11
EIF2AK2	0.53559	0.378	0.105	2.00943e-24	0.707741	0.378	0.189	3.92137e-08
LDHA	0.531379	0.765	0.386	1.12887e-31	0.875379	0.765	0.615	6.70898e-25
PSME2	0.53071	0.739	0.329	5.51591e-37	0.498462	0.739	0.633	2.51239e-06
CKS2	0.530479	0.316	0.085	2.14477e-24	0.951128	0.316	0.097	3.85546e-17
NFKBIA	0.529942	0.754	0.412	9.73771e-25	1.84006	0.754	0.38	3.95539e-57
TXN	0.527432	0.618	0.252	1.4372e-27	0.639194	0.618	0.459	1.36872e-05
PHF11	0.523186	0.442	0.126	1.99694e-36	0.502978	0.442	0.306	0.0372484
ENO1	0.520668	0.764	0.394	3.25441e-26	0.920429	0.764	0.618	1.33598e-25
CTLA4	0.515039	0.678	0.302	5.46922e-36	1.88004	0.678	0.196	5.2146e-53
GRINA	0.50705	0.358	0.092	5.31323e-25	0.882998	0.358	0.119	3.80186e-14
TPI1	0.506926	0.78	0.393	6.58911e-37	0.938969	0.78	0.601	1.21712e-27
SAMD9L	0.504955	0.333	0.089	3.00033e-23	0.629743	0.333	0.17	7.44973e-07
PIM3	0.503977	0.384	0.13	2.80226e-25	0.976867	0.384	0.165	2.51182e-11
NFKBIZ	0.500413	0.434	0.143	2.3151e-27	1.01323	0.434	0.198	6.79004e-12
GBP1	0.498414	0.33	0.103	8.36552e-19	0.458526	0.33	0.238	1
CSNK2B	0.492212	0.505	0.165	5.12255e-37	0.237347	0.505	0.431	1
MRPL18	0.491061	0.381	0.115	4.82157e-24	0.775973	0.381	0.194	7.04956e-12
NINJ1	0.490757	0.335	0.095	3.03639e-29	0.94511	0.335	0.107	1.09856e-14
TAP1	0.488879	0.595	0.225	4.02199e-42	0.606654	0.595	0.431	1.25284e-08
IFITM3	0.488792	0.21	0.06	2.97636e-11	0.876751	0.21	0.065	7.22615e-07
RAC2	0.48696	0.912	0.579	3.544e-28	0.260909	0.912	0.891	0.00362783
PSMB9	0.486425	0.827	0.431	1.94987e-34	0.538214	0.827	0.716	3.40068e-08
AD000671.2	0.481166	0.24	0.045	2.32732e-13	0.617941	0.24	0.081	0.0214218
HSPA1B	0.480168	0.611	0.329	3.5803e-19	2.66664	0.611	0.083	5.64577e-75
SOD1	0.474496	0.835	0.451	1.22894e-28	0.600935	0.835	0.748	2.09644e-08
EBI3	0.473619	0.155	0.022	2.32859e-11	0.729602	0.155	0.003	6.67962e-22
PSMA5	0.473351	0.547	0.181	1.51399e-55	0.427347	0.547	0.413	0.0976912
DNAJB1	0.473169	0.773	0.468	1.03413e-16	1.94495	0.773	0.463	9.99441e-56
CALR	0.472752	0.667	0.306	1.00641e-28	0.60833	0.667	0.545	5.08202e-10
LGALS1	0.471173	0.538	0.29	9.30183e-11	0.74093	0.538	0.355	2.22284e-10
PPA1	0.466799	0.422	0.135	1.72367e-30	0.395117	0.422	0.347	0.0935502
ATP5F1B	0.464415	0.619	0.237	2.54938e-36	0.268642	0.619	0.554	1
DDX58	0.462253	0.203	0.045	1.81301e-09	0.503068	0.203	0.098	1
SRGN	0.461254	0.949	0.714	9.45128e-18	1.51896	0.949	0.776	6.89637e-75
NAPA	0.459825	0.467	0.142	2.93318e-33	0.553247	0.467	0.306	1.91781e-10
TUBB4B	0.459777	0.481	0.187	2.50516e-28	1.22266	0.481	0.202	6.29264e-23
UBC	0.459368	0.98	0.786	5.00735e-27	1.32679	0.98	0.915	3.52157e-88
CDKN1A	0.457675	0.312	0.101	2.00515e-20	1.38441	0.312	0.013	2.10391e-40
PRDX1	0.457311	0.733	0.344	2.10524e-43	0.586706	0.733	0.618	1.44459e-13
MIR155HG	0.456375	0.166	0.045	1.58997e-06	0.818028	0.166	0.051	6.59979e-06
NT5C3A	0.455775	0.348	0.102	1.5354e-23	0.421472	0.348	0.246	1
LTA	0.452135	0.336	0.103	2.11307e-29	1.24886	0.336	0.074	2.31861e-25
SP100	0.451283	0.606	0.245	3.8575e-38	0.596664	0.606	0.437	1.78932e-07
ACTB	0.450603	1	0.989	3.69678e-16	0.345821	1	1	9.31795e-12
SPATS2L	0.449727	0.333	0.094	1.92962e-24	0.966315	0.333	0.072	3.44857e-26
ZFP36	0.449698	0.799	0.479	2.37301e-21	1.7021	0.799	0.507	6.28235e-58
HSPA5	0.449091	0.482	0.179	9.89061e-28	0.718846	0.482	0.331	1.12565e-07
MIF	0.447953	0.824	0.448	1.54931e-37	0.374355	0.824	0.775	0.00104488
PTP4A3	0.44579	0.182	0.039	8.03305e-12	0.674312	0.182	0.057	0.00356932
RELB	0.443633	0.325	0.086	9.7545e-27	0.79652	0.325	0.108	8.23364e-09
PHLDA1	0.441948	0.458	0.164	3.63325e-30	1.7412	0.458	0.05	1.60432e-58
ODF3B	0.441511	0.246	0.053	1.66701e-20	0.686601	0.246	0.064	2.54606e-10
ANKRD37	0.439507	0.194	0.044	4.76339e-11	0.736028	0.194	0.033	2.48227e-13
GABARAP	0.436674	0.769	0.35	2.03234e-55	0.3234	0.769	0.702	8.61931e-05
NAMPT	0.430575	0.418	0.132	2.1e-31	1.24798	0.418	0.089	1.36607e-33
HM13	0.427534	0.425	0.127	1.90235e-33	0.500771	0.425	0.273	0.00165237
CST7	0.425975	0.522	0.233	1.02854e-16	1.03838	0.522	0.251	8.36367e-16
JPT1	0.424855	0.558	0.209	1.30326e-40	0.566502	0.558	0.415	5.32993e-09
GK	0.422261	0.318	0.092	2.16821e-29	0.960325	0.318	0.08	1.59484e-16
GBP5	0.421721	0.63	0.298	1.2177e-29	1.00978	0.63	0.336	3.91287e-20
PGK1	0.420901	0.703	0.315	2.04102e-49	0.562009	0.703	0.587	4.32001e-10
TUBA1C	0.417782	0.311	0.081	4.80265e-26	0.664721	0.311	0.137	5.55458e-11
REL	0.416447	0.498	0.2	1.04505e-23	1.0668	0.498	0.253	1.26372e-27
TENT5C	0.413587	0.404	0.156	1.10728e-21	1.20611	0.404	0.114	6.12202e-34
SUB1	0.412347	0.844	0.476	1.53272e-31	0.31719	0.844	0.803	0.982928
CCL20	0.411983	0.185	0.076	0.141662	1.27449	0.185	0.018	4.25001e-14
CYTIP	0.409092	0.692	0.337	1.86666e-29	0.839836	0.692	0.514	7.77789e-17
RAN	0.408634	0.731	0.337	1.65337e-39	0.338195	0.731	0.67	0.000687991
SQOR	0.406462	0.293	0.074	2.0723e-26	0.322147	0.293	0.197	1
BATF	0.404566	0.793	0.447	6.08208e-24	2.19844	0.793	0.294	2.4269e-87
ARL6IP1	0.402515	0.55	0.22	2.30777e-32	0.423252	0.55	0.446	2.06474e-06
MTHFD2	0.40113	0.323	0.093	7.64837e-17	0.657905	0.323	0.141	1.46816e-07
LMNA	0.400405	0.357	0.146	5.6838e-14	1.23769	0.357	0.125	6.6634e-26
GEM	0.399897	0.139	0.033	1.73159e-05	0.782104	0.139	0.009	1.0379e-12
DRAP1	0.399302	0.67	0.286	1.25992e-49	0.546899	0.67	0.519	5.28525e-10
SQSTM1	0.399138	0.636	0.275	3.48955e-42	0.927385	0.636	0.414	4.02186e-19
GNG2	0.395174	0.561	0.214	9.49855e-41	0.756401	0.561	0.347	1.55449e-11
CHMP5	0.394561	0.427	0.134	1.32249e-37	0.670741	0.427	0.225	4.2825e-15
KPNA2	0.394347	0.202	0.041	5.14289e-15	0.555738	0.202	0.064	1.28782e-07
IFIH1	0.392572	0.188	0.035	1.46171e-14	0.520378	0.188	0.056	0.058067
CALM3	0.392002	0.712	0.321	8.56541e-36	0.528715	0.712	0.579	0.00225995
TOP1	0.391963	0.407	0.124	4.27142e-30	0.611661	0.407	0.221	7.76228e-07
RHOC	0.391855	0.32	0.096	3.85237e-20	0.898564	0.32	0.068	7.72947e-13
MYL6	0.384914	0.97	0.766	6.72218e-19	0.583384	0.97	0.958	4.83813e-22
C11orf98	0.384724	0.272	0.06	4.63113e-26	0.205925	0.272	0.204	1
PSMB8	0.38389	0.716	0.328	1.62067e-37	0.434498	0.716	0.611	5.50518e-05
FABP5	0.383177	0.182	0.047	1.86157e-09	0.309601	0.182	0.126	1
EZR	0.383058	0.677	0.314	3.47765e-49	0.659543	0.677	0.523	1.13042e-12
SATB1	0.382792	0.335	0.11	6.07083e-23	0.873269	0.335	0.126	1.52518e-12
CD7	0.382277	0.864	0.573	1.24747e-16	1.37969	0.864	0.588	4.79999e-39
NR4A3	0.380256	0.131	0.024	8.5458e-09	0.603993	0.131	0.009	1.16047e-14
RGS1	0.37477	0.815	0.572	7.73066e-17	2.30341	0.815	0.265	1.87269e-83
DDX60L	0.374085	0.204	0.051	1.96719e-14	0.453147	0.204	0.101	1
HLA-DQA1	0.370558	0.28	0.106	9.77755e-09	0.629124	0.28	0.141	0.000130496
TIFA	0.370001	0.255	0.09	7.2196e-12	0.608049	0.255	0.137	0.00300097
TNFRSF1B	0.369349	0.703	0.35	1.09254e-27	1.3355	0.703	0.364	7.15263e-46
CD74	0.368984	0.961	0.782	1.68772e-14	0.822814	0.961	0.866	1.92373e-30
PRDX2	0.368035	0.577	0.232	1.38554e-30	0.412086	0.577	0.487	0.929564
U2AF1	0.367898	0.213	0.045	3.94441e-23	0.262654	0.213	0.135	0.21461
PARP9	0.367794	0.298	0.088	7.01957e-31	0.557584	0.298	0.142	0.00152282
CCND2	0.366161	0.467	0.179	2.70298e-28	0.927375	0.467	0.24	1.29083e-11
SLC3A2	0.362784	0.405	0.141	2.31459e-22	0.682346	0.405	0.223	2.25043e-09
TRIM22	0.362264	0.531	0.219	1.03034e-29	0.606163	0.531	0.37	0.00165601
GCNT1	0.361128	0.22	0.054	6.9543e-19	0.846815	0.22	0.024	1.81826e-21
HERPUD1	0.358963	0.586	0.266	5.49453e-34	1.20229	0.586	0.272	6.62186e-28
GBP4	0.35876	0.316	0.099	2.3092e-23	0.495728	0.316	0.181	0.177691
FTH1	0.358703	0.99	0.891	1.33034e-12	0.693734	0.99	0.987	1.5274e-26
PPM1K	0.358105	0.385	0.142	6.65132e-24	0.689157	0.385	0.205	2.33525e-06
AHSA1	0.356977	0.339	0.1	6.53594e-24	0.586834	0.339	0.18	0.00205652
RHOA	0.356774	0.84	0.457	5.10688e-31	0.298219	0.84	0.791	1
MAP2K3	0.356772	0.325	0.091	3.32208e-37	0.623656	0.325	0.161	1.23345e-08
FOXP3	0.356599	0.77	0.435	1.00424e-24	1.96526	0.77	0.224	4.35152e-69
PARK7	0.356489	0.708	0.333	2.33103e-48	0.503627	0.708	0.609	1.43878e-16
G3BP2	0.352637	0.465	0.18	8.64895e-28	0.727337	0.465	0.286	2.33458e-07
ATP5MC3	0.351542	0.655	0.28	8.51331e-45	0.268456	0.655	0.611	0.0712853
ECH1	0.349197	0.447	0.152	1.47986e-33	0.238331	0.447	0.374	1
PRDX3	0.349091	0.355	0.1	9.34358e-27	0.427546	0.355	0.219	1
SOCS1	0.348825	0.427	0.177	2.40885e-27	1.36136	0.427	0.094	6.0478e-33
NOP58	0.34736	0.479	0.179	1.64534e-43	0.654363	0.479	0.299	6.27506e-17
CD82	0.346771	0.556	0.234	2.99334e-33	0.74048	0.556	0.36	7.7013e-11
TPM3	0.345893	0.786	0.411	1.02078e-35	0.270175	0.786	0.74	0.077127
DDX60	0.345535	0.205	0.052	4.21515e-11	0.502459	0.205	0.083	1
TPM4	0.342584	0.498	0.195	2.12122e-25	0.534191	0.498	0.343	0.00176539
TNFSF10	0.341801	0.28	0.098	9.05367e-15	0.230544	0.28	0.247	1
SLC25A3	0.34165	0.718	0.344	1.51011e-32	0.300557	0.718	0.657	1
ATP6V0C	0.34137	0.577	0.209	1.5454e-49	0.567916	0.577	0.403	0.01615
BAG3	0.34062	0.13	0.026	5.67683e-07	0.45407	0.13	0.041	0.179408
ZFAND5	0.340391	0.454	0.17	3.76715e-32	1.04886	0.454	0.181	2.23464e-24
IL1R2	0.340066	0.288	0.091	1.40079e-11	1.25385	0.288	0.008	1.7326e-38
APOBEC3G	0.338501	0.306	0.087	5.39914e-25	0.373318	0.306	0.19	1
CHCHD2	0.337939	0.853	0.482	4.43591e-40	0.288105	0.853	0.816	5.71461e-05
IGFLR1	0.337923	0.326	0.1	4.54454e-34	0.632227	0.326	0.147	9.03842e-11
NDUFV2	0.337916	0.587	0.241	2.98578e-33	0.483507	0.587	0.459	0.0291159
HIST1H2AC	0.337724	0.167	0.039	5.34982e-06	0.23654	0.167	0.113	1
OAS2	0.336808	0.237	0.06	2.93685e-20	0.295357	0.237	0.163	1
PSMB6	0.336661	0.542	0.196	7.34216e-41	0.452224	0.542	0.414	1
SERPINB9	0.335949	0.349	0.114	4.02252e-32	0.89793	0.349	0.112	7.74168e-19
INSIG1	0.335502	0.234	0.067	7.81018e-12	0.488867	0.234	0.127	0.0224386
GBP2	0.334666	0.549	0.241	1.92922e-33	0.716603	0.549	0.358	4.99989e-10
TUBB	0.334615	0.6	0.285	7.03935e-28	0.678973	0.6	0.466	5.91344e-10
PSMB2	0.334517	0.385	0.12	1.47842e-31	0.27371	0.385	0.308	1
FKBP1A	0.334303	0.696	0.312	1.6322e-47	0.57983	0.696	0.559	5.24426e-08
GTF2B	0.333319	0.354	0.118	6.0435e-24	0.53808	0.354	0.209	0.0182303
SERPINB1	0.331316	0.408	0.144	4.95351e-23	0.33156	0.408	0.328	1
STX11	0.329977	0.199	0.047	1.62729e-18	0.556645	0.199	0.056	3.14657e-10
TRAF1	0.329603	0.339	0.107	3.69782e-21	0.730942	0.339	0.151	3.86481e-08
LAMP3	0.329133	0.111	0.018	9.34386e-10	0.443198	0.111	0.015	5.21178e-06
SEC11C	0.328519	0.463	0.171	1.05783e-28	0.428239	0.463	0.343	0.00470037
UBB	0.327877	0.916	0.62	2.133e-27	1.10121	0.916	0.764	4.09005e-43
ETV7	0.326681	0.271	0.08	7.52266e-16	0.788797	0.271	0.059	4.05721e-11
BTG3	0.325919	0.351	0.116	6.60359e-24	0.766569	0.351	0.133	5.34165e-15
CCT4	0.325907	0.472	0.171	2.0047e-26	0.397861	0.472	0.369	1
SP140	0.325242	0.312	0.09	6.11118e-25	0.34617	0.312	0.218	1
ZFAND2A	0.324703	0.205	0.059	1.86492e-15	0.542846	0.205	0.089	0.00113015
TCP1	0.324637	0.376	0.123	2.19389e-27	0.551902	0.376	0.22	0.000125707
ZBTB32	0.324479	0.129	0.018	5.21921e-09	0.480359	0.129	0.014	9.06324e-10
BCAS2	0.323468	0.362	0.119	4.00196e-23	0.465873	0.362	0.231	1
DNPH1	0.323334	0.654	0.302	3.82621e-38	1.19998	0.654	0.319	2.4799e-37
UQCRC2	0.322808	0.388	0.129	2.83909e-25	0.225295	0.388	0.333	1
SAMD9	0.322675	0.379	0.15	2.02564e-14	0.574694	0.379	0.247	0.0221108
CCR8	0.322535	0.267	0.075	9.72304e-22	1.01384	0.267	0.026	1.19181e-30
IL12RB2	0.321041	0.263	0.07	2.3585e-18	0.84268	0.263	0.036	6.10991e-26
HSH2D	0.320369	0.208	0.051	1.4273e-16	0.542819	0.208	0.065	2.13608e-08
IL21R	0.319889	0.329	0.106	9.70433e-26	0.83027	0.329	0.106	7.77943e-15
PDIA6	0.319626	0.447	0.167	1.06836e-26	0.416949	0.447	0.349	0.10656
CLIC1	0.319484	0.858	0.519	2.20343e-29	0.437281	0.858	0.777	8.64541e-07
EMD	0.319296	0.385	0.121	4.00086e-36	0.306886	0.385	0.289	0.139905
COX6A1	0.316856	0.8	0.425	5.8081e-42	0.353605	0.8	0.738	3.20408e-09
SEC61B	0.316015	0.667	0.302	3.11777e-41	0.482879	0.667	0.545	2.17087e-13
PTP4A1	0.315078	0.292	0.088	1.13018e-21	0.574528	0.292	0.144	1.20322e-07
RBM4	0.314345	0.391	0.13	4.82806e-37	0.28776	0.391	0.302	1
SOD2	0.313926	0.252	0.084	5.66936e-14	0.36169	0.252	0.201	1
CYCS	0.313336	0.531	0.21	5.83541e-36	0.693515	0.531	0.324	4.54388e-09
PRDX5	0.312508	0.519	0.203	6.93842e-30	0.464319	0.519	0.399	1
UBE2D3	0.311718	0.774	0.4	4.26711e-44	0.324784	0.774	0.717	0.000101291
FRMD4B	0.311547	0.244	0.074	8.11607e-19	0.778367	0.244	0.056	5.89819e-13
SUMO2	0.311394	0.899	0.562	4.29944e-31	0.434803	0.899	0.849	5.55555e-09
GNA15	0.310065	0.197	0.045	5.55934e-19	0.65909	0.197	0.029	1.85643e-15
RGCC	0.309874	0.448	0.222	1.05099e-17	1.03075	0.448	0.313	1.73139e-10
CFLAR	0.309763	0.549	0.246	1.69631e-31	0.648669	0.549	0.411	3.95192e-11
LAYN	0.309502	0.336	0.11	5.25799e-22	1.29074	0.336	0.017	2.1846e-34
YPEL5	0.308979	0.451	0.184	2.69831e-34	0.670275	0.451	0.292	1.30423e-06
RAB9A	0.308851	0.205	0.053	3.42563e-14	0.440123	0.205	0.095	0.0507201
LINC02099	0.305799	0.156	0.037	2.43471e-10	0.76944	0.156	0.001	3.04077e-22
PSMB1	0.304545	0.632	0.268	7.99841e-51	0.301207	0.632	0.552	0.570063
TESC	0.304263	0.192	0.042	9.21409e-15	0.4812	0.192	0.066	0.000453693
ODC1	0.302796	0.253	0.078	3.89391e-17	0.481284	0.253	0.141	0.0751476
CXCR3	0.301911	0.507	0.216	1.70225e-27	0.667279	0.507	0.271	2.61964e-06
IER3	0.301659	0.1	0.025	0.000209103	0.501769	0.1	0.018	1.17624e-06
CCT6A	0.30129	0.387	0.127	1.22647e-26	0.278329	0.387	0.31	1
IL6ST	0.299744	0.394	0.147	4.05205e-31	0.316108	0.394	0.315	1
SRA1	0.29966	0.305	0.084	1.90277e-28	0.410358	0.305	0.179	0.00664071
NME1	0.299565	0.137	0.028	3.00535e-09	0.263998	0.137	0.074	1
EIF4A3	0.299551	0.317	0.102	9.11475e-23	0.625669	0.317	0.143	6.93754e-08
AC017002.3	0.298913	0.276	0.089	2.59105e-18	1.0049	0.276	0.024	5.29162e-27
ZBP1	0.296639	0.213	0.06	1.28966e-17	0.431279	0.213	0.11	0.0290763
SOCS3	0.295982	0.369	0.147	1.46891e-20	0.8404	0.369	0.14	7.86317e-10
LGALS3BP	0.29574	0.181	0.049	5.29852e-07	0.321509	0.181	0.105	1
HTATIP2	0.295543	0.365	0.125	3.67904e-23	0.573381	0.365	0.201	8.38612e-05
SP110	0.294439	0.481	0.199	2.87651e-37	0.427557	0.481	0.363	0.00259394
PTPN1	0.294343	0.324	0.102	4.85482e-21	0.444189	0.324	0.198	0.000118682
CD69	0.293033	0.588	0.318	7.26875e-19	0.766219	0.588	0.497	1.78068e-05
H2AFZ	0.292489	0.717	0.389	1.285e-31	0.739083	0.717	0.598	3.64662e-13
PHLDA2	0.291814	0.115	0.028	4.09672e-06	0.610405	0.115	0.004	1.62851e-12
PMVK	0.290941	0.342	0.105	5.57128e-30	0.534507	0.342	0.186	0.401327
IFIT5	0.288267	0.173	0.043	2.65421e-11	0.446472	0.173	0.067	0.0623922
PSMA3	0.288166	0.393	0.135	4.95135e-28	0.438323	0.393	0.257	0.000702776
HSPB11	0.287987	0.309	0.101	2.94175e-20	0.266518	0.309	0.233	1
RAB1B	0.287699	0.367	0.115	2.28577e-29	0.277887	0.367	0.279	1
CCT3	0.287463	0.394	0.14	2.99603e-37	0.244114	0.394	0.339	1
ATOX1	0.286668	0.347	0.114	7.75086e-25	0.704305	0.347	0.152	8.88499e-11
PARP12	0.286263	0.233	0.065	2.15619e-17	0.392165	0.233	0.123	1
BZW1	0.286146	0.496	0.191	1.11287e-32	0.529722	0.496	0.344	0.00110676
PFKFB3	0.285823	0.219	0.063	9.97519e-11	0.756963	0.219	0.037	1.46837e-12
ARF1	0.285038	0.648	0.289	1.60422e-47	0.305476	0.648	0.567	0.00550678
GADD45B	0.284955	0.529	0.263	7.08261e-20	1.53182	0.529	0.218	4.33369e-23
C19orf66	0.284324	0.349	0.121	4.6428e-33	0.285022	0.349	0.28	1
VDAC1	0.283937	0.413	0.141	1.33236e-33	0.417167	0.413	0.306	1
TXNDC17	0.283019	0.357	0.112	5.70242e-33	0.446448	0.357	0.225	0.210782
FOSL2	0.282693	0.196	0.05	3.14294e-16	0.72874	0.196	0.019	5.79407e-18
RHBDD2	0.281586	0.477	0.189	8.71692e-33	0.87467	0.477	0.236	5.15349e-14
RHOG	0.280527	0.619	0.279	3.53705e-40	0.386788	0.619	0.529	0.000427104
SNHG15	0.280278	0.277	0.096	3.1088e-19	0.577518	0.277	0.14	7.39546e-07
PELI1	0.280064	0.29	0.093	4.85885e-21	0.625092	0.29	0.13	5.64408e-05
PML	0.279905	0.209	0.057	9.92751e-13	0.370991	0.209	0.114	0.115779
BRD2	0.279478	0.581	0.255	5.21657e-36	0.870619	0.581	0.353	7.4041e-21
MDH1	0.278671	0.418	0.142	1.27995e-33	0.262306	0.418	0.35	1
FAAH2	0.277089	0.158	0.038	8.64366e-10	0.382048	0.158	0.075	1
TYMP	0.276517	0.548	0.231	3.63778e-29	1.32163	0.548	0.186	6.047e-33
DUSP10	0.274485	0.217	0.067	1.58229e-14	0.686703	0.217	0.051	2.74497e-10
SEC14L1	0.273411	0.258	0.077	8.65703e-25	0.536919	0.258	0.108	3.16089e-06
YWHAZ	0.273196	0.867	0.524	3.04845e-35	0.29229	0.867	0.819	0.00847911
SAMSN1	0.272695	0.54	0.237	2.15342e-30	1.16614	0.54	0.228	1.30676e-24
SYTL3	0.272633	0.311	0.107	2.90513e-23	0.877683	0.311	0.073	1.68087e-15
IRF4	0.272472	0.169	0.04	5.47214e-09	0.574032	0.169	0.029	5.34476e-06
RANBP1	0.272234	0.428	0.164	5.46022e-32	0.548569	0.428	0.292	9.47657e-07
HNRNPA3	0.272169	0.657	0.302	1.81504e-39	0.357482	0.657	0.57	0.00570923
MYD88	0.271632	0.219	0.058	3.14702e-17	0.256617	0.219	0.147	1
SLC7A5	0.269437	0.19	0.049	4.30209e-13	0.661092	0.19	0.03	3.70785e-12
NDUFA6	0.269141	0.458	0.168	3.49087e-37	0.331963	0.458	0.368	0.0588793
POMP	0.26778	0.571	0.236	7.82786e-42	0.459272	0.571	0.431	1.70341e-06
VPS37B	0.267615	0.212	0.062	4.44992e-17	0.50394	0.212	0.082	7.51335e-09
FKBP4	0.267614	0.163	0.037	7.82453e-16	0.339723	0.163	0.083	0.0810267
AKAP2	0.266965	0.11	0.017	5.6801e-07	0.266116	0.11	0.044	1
ZC3H12A	0.266601	0.222	0.069	1.01091e-13	0.731402	0.222	0.045	2.04628e-06
SELENOK	0.266194	0.542	0.23	1.21895e-37	0.777694	0.542	0.313	1.57064e-14
TNIP3	0.265531	0.148	0.035	3.78783e-10	0.56124	0.148	0.015	1.09726e-15
SPCS1	0.265049	0.674	0.321	2.64267e-42	0.38412	0.674	0.594	1
ZNFX1	0.263911	0.231	0.063	5.15364e-11	0.252661	0.231	0.161	1
PSMD7	0.263491	0.381	0.131	6.64898e-28	0.217279	0.381	0.32	1
PRMT1	0.263145	0.285	0.092	5.99973e-18	0.27046	0.285	0.221	1
RNF114	0.263145	0.335	0.114	3.59892e-21	0.402541	0.335	0.216	1
LPXN	0.262957	0.501	0.194	1.50067e-32	0.473363	0.501	0.357	0.346604
DYNLL1	0.262898	0.784	0.436	8.84184e-32	0.898779	0.784	0.587	3.83017e-25
PDE4D	0.262849	0.237	0.071	1.63768e-20	0.666864	0.237	0.071	3.30306e-08
RGS10	0.261949	0.575	0.247	3.48728e-41	0.205618	0.575	0.526	1
GRSF1	0.261808	0.407	0.145	1.13248e-27	0.429836	0.407	0.291	1
SNRPC	0.26129	0.402	0.135	9.42473e-39	0.270949	0.402	0.322	1
HLA-B	0.260459	0.996	0.95	8.08854e-05	0.52401	0.996	0.993	1.68511e-13
SF3B4	0.260356	0.319	0.098	2.86303e-28	0.243415	0.319	0.247	1
TRBV20-1	0.259711	0.13	0.091	1	0.585963	0.13	0.089	1
SNX9	0.259084	0.324	0.105	2.42241e-27	0.936643	0.324	0.071	7.9966e-21
DDIT3	0.258731	0.189	0.059	4.92251e-12	0.604441	0.189	0.051	0.000820543
GPI	0.257594	0.366	0.125	7.53895e-31	0.350291	0.366	0.272	1
IL2RA	0.257514	0.503	0.262	1.12484e-15	1.59648	0.503	0.143	3.40519e-33
ADRM1	0.255075	0.427	0.152	4.17927e-30	0.443569	0.427	0.294	1
BANF1	0.254483	0.402	0.137	8.85449e-35	0.288171	0.402	0.317	1
RPL22L1	0.253654	0.441	0.168	1.13354e-26	0.499166	0.441	0.308	0.000417108
DESI1	0.253414	0.184	0.044	9.74923e-16	0.238058	0.184	0.105	1
PSMD8	0.251814	0.54	0.22	5.80966e-46	0.310535	0.54	0.444	1
PIM2	0.251406	0.678	0.384	1.3827e-24	0.960226	0.678	0.468	6.90373e-16
ACOT9	0.251124	0.188	0.047	3.57741e-23	0.365769	0.188	0.088	1.32557e-07
BHLHE40	0.250939	0.167	0.044	2.23279e-08	0.532199	0.167	0.046	3.16613e-05
SAP18	0.250915	0.67	0.316	1.43583e-39	0.381411	0.67	0.592	0.0019664
SDF4	0.250649	0.464	0.178	1.6833e-40	0.621978	0.464	0.278	2.76774e-07
FAS	0.250343	0.375	0.144	2.06052e-30	0.431038	0.375	0.254	0.00693532
SERBP1	0.250165	0.614	0.287	3.36094e-36	0.334845	0.614	0.545	0.00178499
DOK2	0.25005	0.506	0.21	4.08156e-28	0.20053	0.506	0.441	0.247599
ARF4	0.25	0.438	0.16	1.60096e-45	0.599669	0.438	0.257	3.85031e-06
SNX6	0.249992	0.446	0.167	3.01315e-40	0.211601	0.446	0.395	1
MRPS6	0.249311	0.532	0.224	1.73789e-40	0.730863	0.532	0.309	7.65198e-15
LIMA1	0.24863	0.238	0.069	7.24251e-17	0.395797	0.238	0.128	1
CD83	0.248367	0.198	0.075	3.05014e-10	0.990885	0.198	0.028	5.00065e-17
CD28	0.247685	0.429	0.166	1.10848e-28	0.345525	0.429	0.325	0.255355
ILF2	0.24745	0.392	0.132	1.10946e-33	0.373622	0.392	0.282	0.924533
C18orf32	0.247294	0.327	0.106	4.35908e-34	0.203973	0.327	0.256	1
ID3	0.247073	0.243	0.114	5.9844e-06	0.682048	0.243	0.147	1
HLA-A	0.245562	0.999	0.971	5.457e-08	0.608558	0.999	0.998	7.27229e-29
MAPK1IP1L	0.244236	0.386	0.138	4.60083e-33	0.321597	0.386	0.287	1
PSMA7	0.243578	0.727	0.368	9.91187e-37	0.343635	0.727	0.662	1
CTSC	0.243053	0.755	0.426	2.66245e-22	1.50126	0.755	0.432	2.13302e-50
TANK	0.242573	0.408	0.153	3.31228e-29	0.626455	0.408	0.222	1.73133e-06
PSMB3	0.242293	0.616	0.275	3.00776e-51	0.392914	0.616	0.513	0.0980519
DTX3L	0.242247	0.179	0.049	4.1166e-11	0.291073	0.179	0.11	1
TNIP1	0.240976	0.457	0.182	7.14332e-37	0.484099	0.457	0.32	0.858582
AKIRIN2	0.240975	0.376	0.13	9.75506e-33	0.596606	0.376	0.204	3.79672e-10
TMEM50A	0.240428	0.658	0.301	3.15173e-51	0.394921	0.658	0.543	1.30178e-08
FIBP	0.239029	0.269	0.077	2.14842e-24	0.226059	0.269	0.198	1
GTF2A2	0.238609	0.408	0.143	3.12408e-31	0.26215	0.408	0.319	1
COPZ1	0.238183	0.351	0.115	4.1431e-24	0.238327	0.351	0.278	1
PSMD11	0.237072	0.31	0.096	1.55215e-29	0.353497	0.31	0.2	0.0224789
NUP58	0.236402	0.249	0.08	2.32317e-19	0.346839	0.249	0.16	1
BCL2L1	0.235956	0.245	0.072	4.08019e-24	0.705846	0.245	0.077	2.63181e-16
PRPF40A	0.235864	0.384	0.141	4.81496e-29	0.28599	0.384	0.297	1
TRIM69	0.235651	0.269	0.084	3.42101e-20	0.404455	0.269	0.154	0.499715
GTF3C6	0.23554	0.41	0.144	3.36364e-28	0.292133	0.41	0.314	1
RBKS	0.235495	0.137	0.038	0.000183884	0.507273	0.137	0.026	6.17804e-06
GADD45A	0.235365	0.298	0.108	1.70622e-21	0.987357	0.298	0.06	1.55378e-15
HNRNPC	0.233456	0.651	0.31	1.16937e-36	0.27089	0.651	0.602	1
NDUFB4	0.233403	0.535	0.217	2.54095e-32	0.246857	0.535	0.472	1
TIPARP	0.232897	0.186	0.053	2.50338e-11	0.41236	0.186	0.082	0.0322009
HSPA9	0.232785	0.32	0.107	2.18617e-32	0.344111	0.32	0.222	0.000860747
ZBTB1	0.232752	0.249	0.083	3.5346e-13	0.471397	0.249	0.13	7.30734e-06
DUSP5	0.231242	0.103	0.02	7.73602e-07	0.33939	0.103	0.026	0.00198692
PNPT1	0.231141	0.134	0.032	3.00048e-10	0.23733	0.134	0.078	1
LYST	0.230469	0.277	0.091	1.01022e-14	0.531362	0.277	0.107	4.45098e-07
PTMS	0.229675	0.136	0.03	3.79772e-11	0.408094	0.136	0.038	1.37785e-06
NFKB2	0.228793	0.25	0.079	5.80461e-17	0.64053	0.25	0.083	1.76864e-08
UBE2B	0.228446	0.587	0.27	1.49161e-39	0.655046	0.587	0.422	2.74678e-10
IL32	0.227899	0.995	0.948	1.90969e-06	0.721276	0.995	0.98	4.30611e-39
DNAJB6	0.226428	0.453	0.193	5.46633e-31	0.691906	0.453	0.26	2.49547e-07
PPP2CA	0.226034	0.346	0.118	8.08764e-27	0.309895	0.346	0.25	1
PRDX4	0.225838	0.184	0.05	3.55827e-11	0.234481	0.184	0.12	1
SH3BGRL	0.22555	0.607	0.271	2.79775e-39	0.268099	0.607	0.537	1
ADORA2A	0.225494	0.13	0.021	6.20467e-12	0.221656	0.13	0.066	1
STAT3	0.225494	0.58	0.267	7.65668e-38	0.801376	0.58	0.345	2.93442e-22
SNRPB	0.224595	0.547	0.235	2.27337e-35	0.339084	0.547	0.456	0.000445869
SERTAD1	0.224581	0.32	0.125	5.28741e-18	0.961974	0.32	0.087	2.94567e-18
UBE2A	0.223982	0.298	0.092	3.23785e-26	0.285175	0.298	0.207	1
ATP1B3	0.22387	0.226	0.072	1.23999e-12	0.20678	0.226	0.174	1
PCGF5	0.223708	0.2	0.059	5.45634e-13	0.235821	0.2	0.139	1
STARD7	0.223602	0.297	0.096	6.33273e-30	0.395185	0.297	0.184	0.000241112
RTP4	0.222297	0.136	0.034	0.003559	0.253391	0.136	0.082	1
CARD16	0.221429	0.711	0.367	2.80187e-40	1.11661	0.711	0.427	2.50174e-25
SEC13	0.221377	0.278	0.084	5.6434e-24	0.225428	0.278	0.21	1
MAP1LC3B	0.220701	0.547	0.229	4.91117e-42	0.464534	0.547	0.415	0.00253455
YWHAB	0.220175	0.88	0.55	1.74451e-31	0.237524	0.88	0.86	0.430223
ACSL4	0.220171	0.17	0.04	4.62696e-14	0.410824	0.17	0.061	0.000573609
PRDM1	0.220056	0.381	0.152	2.54318e-21	0.852394	0.381	0.154	5.86991e-09
DLGAP1	0.21951	0.105	0.025	1.1172e-06	0.398048	0.105	0.021	0.00115309
LSM2	0.218504	0.369	0.128	6.62643e-28	0.211768	0.369	0.301	1
HLA-DPA1	0.218458	0.636	0.327	2.10059e-27	0.560492	0.636	0.435	2.81777e-07
ID2	0.218211	0.376	0.16	4.68445e-21	1.09849	0.376	0.127	3.46968e-17
RNF181	0.217996	0.397	0.142	2.92763e-41	0.262274	0.397	0.32	1
LINC01943	0.217911	0.478	0.22	1.95372e-18	1.44343	0.478	0.086	2.83612e-42
FTL	0.217866	0.954	0.768	7.48175e-20	0.297732	0.954	0.942	1
VCP	0.217523	0.548	0.235	1.74074e-44	0.414815	0.548	0.434	0.0582484
PSMD14	0.217406	0.238	0.07	7.1631e-16	0.303564	0.238	0.147	1
DYNLT1	0.217141	0.309	0.114	4.78192e-26	0.351947	0.309	0.219	1
VDR	0.21707	0.138	0.03	1.64603e-08	0.53824	0.138	0.005	1.16797e-14
HMGN1	0.216379	0.698	0.348	2.57557e-38	0.23366	0.698	0.649	1
KLHDC7B	0.216257	0.13	0.03	4.08172e-10	0.291189	0.13	0.053	1
C1orf43	0.216237	0.403	0.148	1.46596e-30	0.333013	0.403	0.298	1
EIF4G2	0.21528	0.617	0.283	1.01514e-41	0.368797	0.617	0.527	0.158362
PDCL3	0.214637	0.321	0.115	1.52235e-23	0.592291	0.321	0.175	2.62092e-10
CMC2	0.214525	0.331	0.115	1.51588e-25	0.360027	0.331	0.217	0.0256846
WARS	0.2135	0.12	0.026	1.01962e-09	0.241693	0.12	0.059	1
RFTN1	0.213354	0.278	0.092	9.72858e-21	0.476413	0.278	0.137	8.72815e-06
DNAJB4	0.211221	0.2	0.062	2.4117e-14	0.687978	0.2	0.039	1.0519e-18
EWSR1	0.211123	0.487	0.199	7.93791e-30	0.300475	0.487	0.402	1
NUDT21	0.208907	0.314	0.103	5.13881e-25	0.229985	0.314	0.242	1
LCP2	0.20873	0.619	0.289	6.95855e-38	0.507956	0.619	0.491	7.13282e-07
STIP1	0.208684	0.235	0.067	1.3332e-21	0.355295	0.235	0.128	0.248946
GABPB1	0.20865	0.182	0.048	9.07435e-13	0.428162	0.182	0.063	5.49826e-05
TNIP2	0.208513	0.265	0.084	2.42861e-19	0.479137	0.265	0.132	8.25221e-07
COPE	0.208034	0.598	0.262	4.45453e-43	0.273664	0.598	0.52	1
RBX1	0.207841	0.594	0.255	1.07066e-38	0.328424	0.594	0.508	0.0127246
BAK1	0.207732	0.175	0.046	2.46621e-13	0.233667	0.175	0.11	1
H2AFX	0.207634	0.226	0.078	1.49769e-08	0.631022	0.226	0.085	0.000957315
SIRPG	0.207627	0.461	0.2	1.21278e-28	0.69058	0.461	0.271	0.000649219
NFE2L2	0.207336	0.321	0.124	8.53629e-14	0.597008	0.321	0.16	0.00282018
CDC73	0.207274	0.226	0.069	2.72772e-20	0.286937	0.226	0.14	1
PDE4B	0.207172	0.411	0.174	5.11867e-29	0.919313	0.411	0.169	3.29904e-20
GALM	0.207148	0.418	0.167	4.65872e-40	0.698662	0.418	0.217	3.48568e-09
DNAJA2	0.206922	0.358	0.126	7.56628e-34	0.234864	0.358	0.296	1
ARID4B	0.206652	0.503	0.23	5.27269e-33	0.215534	0.503	0.452	1
SOX4	0.206287	0.275	0.107	5.12981e-16	1.44969	0.275	0.019	4.29047e-27
TUBA1B	0.206056	0.597	0.302	3.08038e-35	0.631264	0.597	0.465	1.59304e-06
HSP90B1	0.205747	0.465	0.211	1.35901e-23	0.296112	0.465	0.415	1
WDFY1	0.205514	0.162	0.047	5.97698e-08	0.296614	0.162	0.089	1
MT1E	0.204892	0.23	0.09	6.2752e-12	0.671441	0.23	0.102	0.000826509
VAMP5	0.203904	0.401	0.155	5.65769e-31	0.286421	0.401	0.317	1
CRADD	0.203304	0.176	0.047	5.57331e-11	0.549193	0.176	0.039	0.000218579
IFI16	0.202822	0.551	0.264	1.33182e-22	0.494012	0.551	0.421	0.0249947
NDFIP1	0.202638	0.589	0.264	2.64245e-46	0.225983	0.589	0.54	1
S100A4	0.202419	0.972	0.874	0.00178069	0.469179	0.972	0.908	2.70994e-16
NDUFS5	0.20233	0.692	0.337	6.10972e-43	0.348965	0.692	0.607	0.0215286
SCAND1	0.202231	0.54	0.23	7.05482e-37	0.320798	0.54	0.46	1
SNX5	0.20203	0.303	0.103	2.09236e-24	0.313906	0.303	0.205	1
GLA	0.201611	0.124	0.035	1.37163e-06	0.448025	0.124	0.028	1.8464e-06
DCPS	0.201283	0.216	0.062	7.7889e-16	0.294755	0.216	0.13	1
POLR2E	0.201125	0.398	0.141	7.94821e-32	0.332538	0.398	0.302	1
PPP2R1A	0.200956	0.404	0.144	8.21451e-33	0.214929	0.404	0.341	1
MAT2A	0.200372	0.265	0.092	3.42192e-15	0.386972	0.265	0.176	1
