# Supplementary material for: Nasopharyngeal carcinoma cells promote regulatory T cell development and suppressive activity via CD70-CD27 interaction
Source: Nat Commun. 2023 Apr 6;14:1912. doi: 10.1038/s41467-023-37614-6 (PMC10079957; doi:10.1038/s41467-023-37614-6)
Supplement: Supplementary file 5 — Supplementary Data 2 [file 41467_2023_37614_MOESM5_ESM.xlsx]

## Sheet: Sheet1
EBVpos vs. EBVneg						EBVneg vs. NPE						T vs. N
TFBS_chr	TFBS_start	TFBS_end	TFBS_name	TFBS_score	log2fc	TFBS_chr	TFBS_start	TFBS_end	TFBS_name	TFBS_score	log2fc	TFBS_chr	TFBS_start	TFBS_end	TFBS_name	TFBS_score	log2fc
chr19	6591208	6591218	RELA	12.0017	1.57433	chr19	6591208	6591218	RELA	11.997	0.1227	chr19	6591208	6591218	RELA	12.0014	1.1772
chr19	6590867	6590877	Ascl2	11.2965	1.17338	chr19	6590867	6590877	Ascl2	11.276	-0.05842	chr19	6590867	6590877	Ascl2	11.2952	0.68915
chr19	6591206	6591219	NFKB2	10.8798	1.57433	chr19	6591206	6591219	NFKB1	5.98884	0.1227	chr19	6591206	6591219	NFKB2	10.8791	1.1772
chr19	6591038	6591050	ZNF148	10.4925	1.40632	chr19	6591038	6591050	ZNF148	10.4551	0.12484	chr19	6591038	6591050	ZNF148	10.4901	0.93018
chr19	6591039	6591050	MAZ	10.4183	1.40632	chr19	6591039	6591050	MAZ	10.3854	0.12484	chr19	6591039	6591050	MAZ	10.4161	0.93018
chr19	6590867	6590877	NHLH1	10.208	1.17338	chr19	6590930	6590942	NFYB	9.08258	-0.09175	chr19	6590867	6590877	NHLH1	10.2066	0.68915
chr19	6590865	6590878	ASCL1var.2	10.0956	1.17338	chr19	6590865	6590878	ASCL1var.2	10.0619	-0.05842	chr19	6590865	6590878	ASCL1var.2	10.0934	0.63901
chr19	6590867	6590877	ASCL1	9.98028	1.17338	chr19	6590867	6590877	ASCL1	9.95971	-0.05842	chr19	6590867	6590877	ASCL1	9.97891	0.68915
chr19	6591278	6591291	Plagl1	9.74981	1.27002	chr19	6591278	6591291	Plagl1	9.71595	0.71605	chr19	6591278	6591291	Plagl1	9.74756	1.48521
chr19	6590867	6590877	ATOH1var.2	9.74617	1.17338	chr19	6590867	6590877	ATOH1var.2	9.72569	-0.05842	chr19	6590867	6590877	ATOH1var.2	9.74481	0.68915
chr19	6591208	6591218	REL	9.70714	1.57433	chr19	6591208	6591218	REL	9.70241	0.1227	chr19	6591208	6591218	REL	9.70682	1.1772
chr19	6590867	6590877	BHLHE22var.2	9.52252	1.17338	chr19	6590867	6590877	BHLHE22var.2	9.50196	-0.05842	chr19	6590867	6590877	BHLHE22var.2	9.52115	0.68915
chr19	6591021	6591035	ZKSCAN5	9.46538	1.46318	chr19	6591021	6591035	ZKSCAN5	9.44303	-0.33725	chr19	6591021	6591035	ZKSCAN5	9.4639	0.38274
chr19	6591318	6591331	E2F6	9.30805	0.52138	chr19	6591318	6591331	E2F6	9.26636	0.80565	chr19	6591318	6591331	E2F6	9.30528	0.92797
chr19	6591092	6591104	CTCFL	9.24524	0.87124	chr19	6591092	6591104	CTCFL	9.20787	0.3866	chr19	6591092	6591104	CTCFL	9.24276	0.90405
chr19	6591178	6591195	SP2	9.23799	1.48496	chr19	6591178	6591195	SP2	9.20996	0.22364	chr19	6591178	6591195	SP2	9.23612	1.2487
chr19	6590865	6590878	TCF4	9.16051	1.17338	chr19	6590865	6590878	TCF4	9.12681	-0.05842	chr19	6590865	6590878	TCF4	9.15828	0.63901
chr19	6591181	6591191	KLF5	9.16023	1.48496	chr19	6591181	6591191	KLF5	9.13163	0.22364	chr19	6591181	6591191	KLF5	9.15833	1.2487
chr19	6590930	6590942	NFYB	9.1041	1.54756	chr19	6591206	6591219	NFKB2	10.8696	0.1227	chr19	6590930	6590942	NFYB	9.10267	0.83558
chr19	6590802	6590812	HES1	9.06662	1.04351	chr19	6590802	6590812	HES1	9.03798	0.31753	chr19	6590802	6590812	HES1	9.06472	0.97317
chr19	6591248	6591260	KLF4	9.04657	1.24183	chr19	6591248	6591260	KLF4	9.01705	0.9504	chr19	6591248	6591260	KLF4	9.04461	1.67785
chr19	6591257	6591267	MYB	9.03435	1.24183	chr19	6591193	6591205	MSGN1	8.25105	0.1227	chr19	6591257	6591267	MYB	9.03299	1.70745
chr19	6591052	6591063	KLF15	8.98186	1.13114	chr19	6591052	6591063	KLF15	8.94122	0.32257	chr19	6591052	6591063	KLF15	8.97916	0.91987
chr19	6590867	6590877	BHLHA15var.2	8.91097	1.17338	chr19	6590867	6590877	BHLHA15var.2	8.89045	-0.05842	chr19	6590867	6590877	BHLHA15var.2	8.90961	0.68915
chr19	6591318	6591329	TFDP1	8.90733	0.52138	chr19	6591318	6591329	TFDP1	8.86667	0.80565	chr19	6591318	6591329	TFDP1	8.90463	0.92797
chr19	6590802	6590812	HES2	8.71207	1.04351	chr19	6590802	6590812	HES2	8.68341	0.31753	chr19	6590802	6590812	HES2	8.71017	0.97317
chr19	6591052	6591064	ZNF148	8.50485	1.17161	chr19	6591052	6591064	ZNF148	8.45984	0.27687	chr19	6591052	6591064	ZNF148	8.50187	0.91724
chr19	6591141	6591156	ESR2	8.48378	0.93366	chr19	6591141	6591156	ESR2	8.44115	0.60458	chr19	6591141	6591156	ESR2	8.48095	1.04009
chr19	6591307	6591319	INSM1	8.45182	0.45519	chr19	6591307	6591319	INSM1	8.42238	0.3111	chr19	6591307	6591319	INSM1	8.44987	0.35715
chr19	6590865	6590878	MYOD1	8.36527	1.17338	chr19	6590866	6590878	MYF5	8.20933	-0.05842	chr19	6590865	6590878	MYOD1	8.36303	0.63901
chr19	6591157	6591170	MZF1	8.35951	0.96833	chr19	6590865	6590878	MYOD1	8.33158	-0.05842	chr19	6591157	6591170	MZF1	8.35831	0.9231
chr19	6590863	6590881	NHLH2	8.26945	1.17338	chr19	6590867	6590877	NHLH1	10.1874	-0.05842	chr19	6590863	6590881	NHLH2	8.26684	0.68915
chr19	6591193	6591205	MSGN1	8.26457	1.57433	chr19	6591133	6591140	MEIS1	7.03215	0.60458	chr19	6591193	6591205	MSGN1	8.26367	1.1772
chr19	6591271	6591285	ELF3	8.25603	1.11131	chr19	6591271	6591285	ELF3	8.22614	0.88768	chr19	6591271	6591285	ELF3	8.25405	1.60833
chr19	6590866	6590878	MYF5	8.23863	1.17338	chr19	6590905	6590917	MYCN	7.67925	-0.22762	chr19	6590866	6590878	MYF5	8.23669	0.68915
chr19	6591315	6591327	ZNF263	8.20313	0.52138	chr19	6591315	6591327	ZNF263	8.16609	0.68576	chr19	6591315	6591327	ZNF263	8.20067	0.80746
chr19	6590866	6590878	Ptf1avar.2	8.17906	1.17338	chr19	6590866	6590878	Ptf1avar.2	8.14975	-0.05842	chr19	6590866	6590878	Ptf1avar.2	8.17711	0.68915
chr19	6590802	6590810	TFE3	8.1659	0.97534	chr19	6590802	6590810	TFE3	8.14634	0.32897	chr19	6590802	6590810	TFE3	8.1646	0.93127
chr19	6591052	6591063	KLF16	8.16541	1.13114	chr19	6591052	6591063	KLF16	8.12485	0.32257	chr19	6591052	6591063	KLF16	8.16272	0.91987
chr19	6591052	6591063	KLF11	7.98508	1.13114	chr19	6591052	6591063	KLF11	7.94484	0.32257	chr19	6591052	6591063	KLF11	7.98241	0.91987
chr19	6591052	6591063	KLF10	7.90595	1.13114	chr19	6591052	6591063	KLF10	7.86503	0.32257	chr19	6591052	6591063	KLF10	7.90323	0.91987
chr19	6591270	6591284	GABPA	7.87384	1.12226	chr19	6591270	6591284	GABPA	7.85176	0.89364	chr19	6591270	6591284	GABPA	7.87237	1.62056
chr19	6591095	6591108	ZBTB7A	7.87237	0.82166	chr19	6591095	6591108	ZBTB7A	7.82313	0.43208	chr19	6591095	6591108	ZBTB7A	7.8691	0.87975
chr19	6591053	6591064	KLF2	7.84027	1.17161	chr19	6591053	6591064	KLF2	7.79936	0.27687	chr19	6591053	6591064	KLF2	7.83756	0.91724
chr19	6591043	6591060	NR1I2	7.80218	1.28806	chr19	6590863	6590881	NHLH2	8.23018	-0.05842	chr19	6591043	6591060	NR1I2	7.79877	1.14061
chr19	6590999	6591013	TFAP2Cvar.2	7.75084	1.51054	chr19	6590999	6591013	TFAP2Cvar.2	7.72041	-0.42253	chr19	6590999	6591013	TFAP2Cvar.2	7.74882	0.33189
chr19	6591188	6591201	CEBPD	7.71914	1.57433	chr19	6591188	6591201	CEBPD	7.72486	0.1227	chr19	6591188	6591201	CEBPD	7.71951	1.1772
chr19	6591200	6591212	ZNF148	7.70975	1.57433	chr19	6591200	6591212	ZNF148	7.68828	0.1227	chr19	6591200	6591212	ZNF148	7.70832	1.1772
chr19	6590905	6590917	MYCN	7.70103	1.53051	chr19	6591257	6591267	MYB	9.01387	0.97972	chr19	6590905	6590917	MYCN	7.69958	0.72588
chr19	6591048	6591062	EGR1	7.65069	1.06833	chr19	6591048	6591062	EGR1	7.60442	0.38938	chr19	6591048	6591062	EGR1	7.64762	0.98417
chr19	6591249	6591259	KLF5	7.58313	1.24183	chr19	6591249	6591259	KLF5	7.56249	0.9504	chr19	6591249	6591259	KLF5	7.58176	1.67785
chr19	6590871	6590885	Zic2	7.53311	1.00723	chr19	6590871	6590885	Zic2	7.50325	0.09997	chr19	6590871	6590885	Zic2	7.53113	0.79416
chr19	6591052	6591064	ZBTB14	7.51321	1.17161	chr19	6591052	6591064	ZBTB14	7.46877	0.27687	chr19	6591052	6591064	ZBTB14	7.51026	0.91724
chr19	6591175	6591187	ZNF148	7.50636	1.31546	chr19	6591175	6591187	ZNF148	7.47688	0.32714	chr19	6591175	6591187	ZNF148	7.5044	1.16872
chr19	6591305	6591318	Plagl1	7.47825	0.27814	chr19	6591305	6591318	Plagl1	7.44475	0.49702	chr19	6591305	6591318	Plagl1	7.47603	0.35715
chr19	6591327	6591338	NR5A1	7.45644	0.51487	chr19	6591043	6591060	NR1I2	7.75068	0.36837	chr19	6591327	6591338	NR5A1	7.45531	1.00325
chr19	6591280	6591292	TFAP2Avar.2	7.45542	1.55218	chr19	6591280	6591292	TFAP2Avar.2	7.41808	0.42816	chr19	6591280	6591292	TFAP2Avar.2	7.45294	1.45992
chr19	6591048	6591062	Wt1	7.39433	1.06833	chr19	6591048	6591062	Wt1	7.34824	0.38938	chr19	6591048	6591062	Wt1	7.39127	0.98417
chr19	6591249	6591260	Klf1	7.34976	1.24183	chr19	6591249	6591260	Klf1	7.32481	0.9504	chr19	6591249	6591260	Klf1	7.34811	1.67785
chr19	6591153	6591168	EBF1	7.33165	1.08876	chr19	6591153	6591168	EBF1	7.30472	0.53255	chr19	6591153	6591168	EBF1	7.32986	1.06136
chr19	6591269	6591284	EHF	7.31553	1.12226	chr19	6591269	6591284	EHF	7.28931	0.89364	chr19	6591269	6591284	EHF	7.31379	1.62056
chr19	6591104	6591117	ZBTB6	7.30515	0.76193	chr19	6591104	6591117	ZBTB6	7.26284	0.69321	chr19	6591104	6591117	ZBTB6	7.30235	1.02062
chr19	6591095	6591107	ZNF263	7.28603	0.82166	chr19	6591095	6591107	ZNF263	7.24118	0.43208	chr19	6591095	6591107	ZNF263	7.28306	0.87975
chr19	6591049	6591062	ZNF740	7.27086	1.06833	chr19	6591049	6591062	ZNF740	7.22955	0.38938	chr19	6591049	6591062	ZNF740	7.26812	0.98417
chr19	6591048	6591064	EGR4	7.26978	1.08106	chr19	6591048	6591064	EGR4	7.22313	0.40585	chr19	6591048	6591064	EGR4	7.26668	0.97524
chr19	6591154	6591167	Ebf2	7.23554	1.08876	chr19	6591154	6591167	Ebf2	7.21741	0.53255	chr19	6591154	6591167	Ebf2	7.23434	1.06136
chr19	6591327	6591337	Esrrg	7.20289	0.51487	chr19	6591327	6591337	Esrrg	7.19047	0.83104	chr19	6591327	6591337	Esrrg	7.20207	1.00325
chr19	6591154	6591167	EBF3	7.18399	1.08876	chr19	6591154	6591167	EBF3	7.1658	0.53255	chr19	6591154	6591167	EBF3	7.18278	1.06136
chr19	6591252	6591258	ZNF354C	7.14207	1.24183	chr19	6591252	6591258	ZNF354C	7.13132	0.9504	chr19	6591252	6591258	ZNF354C	7.14135	1.67785
chr19	6591223	6591238	PKNOX1	7.06139	1.49939	chr19	6591145	6591162	PBX3	6.88908	0.60458	chr19	6591223	6591238	PKNOX1	7.05962	1.1772
chr19	6591220	6591232	INSM1	7.00664	1.57433	chr19	6591220	6591232	INSM1	6.98534	0.1227	chr19	6591220	6591232	INSM1	7.00523	1.1772
chr19	6591145	6591162	PBX3	6.92461	0.89755	chr19	6591327	6591338	NR5A1	7.43949	0.83104	chr19	6591145	6591162	PBX3	6.92225	1.04009
chr19	6591169	6591183	ZNF135	6.90092	1.23422	chr19	6591169	6591183	ZNF135	6.85807	0.39869	chr19	6591169	6591183	ZNF135	6.89808	1.24752
chr19	6590802	6590812	BHLHE41	6.8623	1.04351	chr19	6590802	6590812	BHLHE41	6.83545	0.31753	chr19	6590802	6590812	BHLHE41	6.86051	0.97317
chr19	6590962	6590977	Znf423	6.70753	1.53995	chr19	6590962	6590977	Znf423	6.68498	0.00771	chr19	6590962	6590977	Znf423	6.70603	0.9592
chr19	6591065	6591076	NFIC	6.62187	0.9636	chr19	6591157	6591170	MZF1	8.34161	0.3935	chr19	6591065	6591076	NFIC	6.62076	0.43612
chr19	6591201	6591212	MAZ	6.55072	1.57433	chr19	6591201	6591212	MAZ	6.52677	0.1227	chr19	6591201	6591212	MAZ	6.54913	1.1772
chr19	6591050	6591064	KLF14	6.41057	1.13114	chr19	6591050	6591064	KLF14	6.37213	0.32257	chr19	6591050	6591064	KLF14	6.40802	0.91987
chr19	6591049	6591064	KLF17	6.22749	1.08106	chr19	6591049	6591064	KLF17	6.18688	0.40585	chr19	6591049	6591064	KLF17	6.2248	0.97524
chr19	6591181	6591192	MAZ	6.22059	1.48496	chr19	6591181	6591192	MAZ	6.19339	0.22364	chr19	6591181	6591192	MAZ	6.21879	1.2487
chr19	6591162	6591172	RELA	6.16199	0.92413	chr19	6591162	6591172	RELA	6.14148	0.36319	chr19	6591162	6591172	RELA	6.16063	0.9102
chr19	6591120	6591138	TP73	6.1482	1.03176	chr19	6591120	6591138	TP73	6.1474	0.60458	chr19	6591120	6591138	TP73	6.14814	1.04882
chr19	6591206	6591219	NFKB1	6.00011	1.57433	chr19	6591065	6591076	NFIC	6.60511	-0.11613	chr19	6591206	6591219	NFKB1	5.99935	1.1772
chr19	6591090	6591109	CTCF	5.751	0.91646	chr19	6591090	6591109	CTCF	5.69067	0.37549	chr19	6591090	6591109	CTCF	5.74699	0.89648
chr19	6591179	6591194	SP1	4.48266	1.48496	chr19	6591179	6591194	SP1	4.45346	0.22364	chr19	6591179	6591194	SP1	4.48072	1.2487
chr19	6591280	6591297	Rargvar.2	2.94954	1.44643	chr19	6591280	6591297	Rargvar.2	2.91428	0.51004	chr19	6591280	6591297	Rargvar.2	2.9472	1.44257
chr19	6591120	6591138	TP63	2.79603	1.03176	chr19	6591120	6591138	TP63	2.79967	0.60458	chr19	6591120	6591138	TP63	2.79626	1.04882
chr19	6591094	6591117	ZNF16	2.71636	0.80756	chr19	6591094	6591117	ZNF16	2.63918	0.42484	chr19	6591094	6591117	ZNF16	2.71124	0.77596
