# Supplementary material for: Nasopharyngeal carcinoma cells promote regulatory T cell development and suppressive activity via CD70-CD27 interaction
Source: Nat Commun. 2023 Apr 6;14:1912. doi: 10.1038/s41467-023-37614-6 (PMC10079957; doi:10.1038/s41467-023-37614-6)
Supplement: Supplementary file 6 — Supplementary Data 3 [file 41467_2023_37614_MOESM6_ESM.xlsx]

## Sheet: Intracellular_CD70-NC|KO_Polar
nmol/million cells	CD70-NC	CD70-KO
Cholesterol	8.554	7.08923
Pyruvic acid	0.548297	0.247965
Xylose	0	0
Arabinose	0.00392124	0.00440078
Ribose	0.0183606	0.0160972
Rhamnose	0	0
Lactic acid	6.12274	5.75932
Alanine	0.518065	0.469643
Mannose	0	6.84177e-05
Fructose	0.015715	0.00859898
3-Hydroxybutyric acid	0.00597813	0.00490649
Galactose	0.00648501	0.00446997
Histidine	0	0.0220224
Valine	0.108694	0.104333
KMV	9.46748	7.41233
2-Hydroxyglutaric acid	0.00519117	0.0103512
Leucine	0.161548	0.15632
Phosphoserine	89.4586	12.9534
Sedoheptulose-7-phosphate	0	0
GSH	4.25667	4.28489
Glycerol	0.182726	0
2'-Deoxyinosine	58.4847	51.7533
2'-Deoxyadenosine	0	0
Succinic acid	0.0303654	0.0452272
Guanosine	63.7494	12.5142
2'-Deoxyguanosine	0	0
Proline	0.150643	0.181007
Urea	0	0
Glycine	0.301059	0.173776
Benzoic acid	842.978	827.281
Isoleucine	0.0475027	0.0514107
AMP	570.54	437.379
Fumaric acid	0.0358843	0.0198918
Kynurenine	2227.99	1638.93
Glyoxylic acid	0	2.46153
Serine	0.146689	0.0812263
Threonine	0.202458	0.125049
Oxalacetic acid	0	0
Malic acid	0.0795513	0.0892423
Aspartic acid	0.440157	0.330628
Methionine	0.0467417	0.0357877
Gamma-aminobutyric acid	0.00440881	0.00341904
Phosphoenolpyruvic acid	0.0139331	0.022875
Alpha-ketoglutaric acid	0.0106102	0.00588981
Glutamic acid	0.626932	0.475907
Phenylalanine	0.0534127	0.0410092
Asparagine	0	0
Glyceraldehyde 3-phosphate	0	0
Homovanillic acid	0.000912409	0.000703857
Dihydroxyacetone phosphate	0.308775	0.0608335
Glutamine	0.728487	0.584962
Glycerol 1-phosphate	0.385953	0.194953
Isocitric acid	0.00540786	0.0054578
Citric acid	0.125731	0.114626
3-Phosphoglyceric acid	0.0204257	0.0222316
2-Phosphoglyceric acid	3.48819	5.11245
3,4-Dihydroxyphenylacetic acid	0.00111679	0.000955345
Glucose	0.00769469	0.00509898
Lysine	0.0103769	0.0137062
Erythrose 4-phosphate	0	2.60125
Adrenaline	0.0153216	0.0022062
Tyrosine	0.041132	0.0399165
Ribose-5-phosphate	0.121849	0.0552661
Ribulose-5-phosphate	29.499	4.74666
Norepinephrine	0	0
2,3-Diphosphoglycerate	2.32943	1.35308
Dopamine	0.000989405	0.00109435
5-hydroxyindole-3-acetic acid	0.000857387	0.000900467
Tryptophan	0.381117	0.223744
Glucose-6-phosphate	0.0353367	0.0703311
Cystine	0	0
6-Phosphogluconic acid	0	0.0563557
Fructose-6-phosphate	0.0104497	0.0117465
Serotonin	0	0
Fructose-1,6-diphosphate	0.198299	0.02044
Adenosine	18056.4	3544.51

## Sheet: Intracellular_CD70-NC|KO_FA
nmol/million cells	CD70-NC	CD70-KO
C4:0	0	0
C6:0	0	0
C8:0	0	0
C10:0	0	0
C11:0	0	0
C12:0	0.231629	0.205992
C13:0	0	0
C14:0	1.06874	0.866816
C14:1	0	0
C15:0	0.144098	0.118907
C15:1	0.143844	0.123486
C16:0	7.31776	5.88087
C16:1	0.461141	0.311316
C17:0	0.240546	0.190259
C17:1	0	0
C18:0	5.17372	4.22248
C18:1, trans	0	0
C18:1, cis	4.11724	3.00029
C18:2, trans	0	0
C18:2, cis	1.51241	1.13102
C18:3 n6	0	0
C18:3 n3	0	0
C20:0	1.50982	1.30497
C20:1 n9	0.177313	0.125406
C20:2	0.282357	0.193916
C21:0	0.0173895	0.0133812
C20:3 n6	0.703868	0.403206
C20:4 n6	4.36168	3.33236
C20:3 n3	0	0
C20:5	0.475872	0.419609
C22:0	1.84657	1.60549
C22:1	0	0
C22:2	0	0
C23:0	0	0
C24:0	2.06315	1.76301
C22:6	3.77663	2.64354
C24:1	0.270887	0.214843
C26:0	1.97645	1.72167
Total	37.8731	29.7928

## Sheet: Supernatant_CD70-NC|KO_Polar
nmol/mL	CD70-NC-1	CD70-NC-2	CD70-NC-3	CD70-KO-1	CD70-KO-2	CD70-KO-3	Control-1	Control-2	Control-3	Cusatuzumab-1	Cusatuzumab-2	Cusatuzumab-3	IgG-1	IgG-2	IgG-3	rCD70-1	rCD70-2	rCD70-3	NC-lipid-depleted-1	NC-lipid-depleted-2	NC-lipid-depleted-3	KO-lipid-depleted-1	KO-lipid-depleted-2	KO-lipid-depleted-3
Pyruvic acid	683.704	7214.55	10538.3	1768.11	1734.66	1754.94	11473.5	8912.69	6880.61	3679.89	5390	6174.1	2895.88	1961.94	15889.4	2073.3	15803.7	5749.12	9450.69	10994	6932.18	9068.31	3229.41	2642.55
Xylose	0	0	0	0	0	0	0	0	0	0	0	0	0	0	0	0	0	0	0	0	0	0	0	0
Arabinose	0.174871	0.626124	0.525678	0.366172	0.659428	0.576745	0.654366	0.795974	0.543022	0.409689	0.345624	0.340056	0.717423	0.269722	0.528076	0.318746	0.598681	0.252617	0.710407	0.625858	0.376172	0.953929	0.825063	1.50495
Ribose	0.25791	0.610316	0.505873	0.46573	0.771243	0.64362	0.686072	0.773176	0.338385	0.556673	0.740077	0.798363	0.838473	0.294944	0.54566	0.331268	0.571149	0.107027	0.581185	0.562624	0.339125	0.908812	0.641577	0.820326
Rhamnose	0	0.0613347	0.0636768	0.0688734	0.143602	0.0840973	0.121425	0.0817014	0.0725024	0.0509414	0.0679633	0.0399501	0.192933	0.0483797	0.0745823	0.116009	0.0590657	0.0866911	0.167389	0.151873	0.0893255	0.245997	0.169439	0.469159
Lactic acid	2649.03	2839.35	2504.34	2886.36	2873.2	1203.67	899.358	1462.73	1670.21	2885.46	1887.48	1413.68	3236.13	2519.83	2598.71	2541.18	2477.27	3936.91	2870.29	2811.76	1679.13	2963.22	2820.65	3514.24
Alanine	1026.89	3538.57	3242.67	2468.6	3405.6	3729.64	3221.91	3841.73	4759.01	2355.03	3228.08	3387.21	3268.71	1698.06	3511.39	2732.24	3966.69	1384.31	3668.53	3608.81	2104.81	5188.19	3910.29	10748.5
Mannose	2.83326	10.8426	11.4294	6.5709	10.3691	9.64639	12.823	14.8789	8.65567	8.80691	14.5759	5.5575	13.5184	6.39306	12.6315	7.3007	13.1709	11.6093	8.32297	9.00592	5.78263	11.715	8.55684	9.195
Galactose	0	0	0	0	0	0	0	0	0	0	0	0	0	0	0	0	0	0	0	0	0	0	0	0
Histidine	0	0	0	0	0	0	0	0	0	0	0	0	0	0	0	0	0	0	0	0	0	0	0	0
Valine	156.005	424.544	503.031	331.48	446.152	426.3	561.144	449.072	676.127	437.984	481.351	479.28	536.687	302.776	622.503	350.949	785.012	500.25	467.311	444.066	268.333	700.804	477.823	385.784
Leucine	114.121	578.276	749.591	207.315	614.312	618.73	660.592	558.824	415.696	410.659	572.432	522.791	671.494	130.638	1035.87	166.573	1081.24	432.389	651.75	683.749	416.937	1013.01	701.422	1149.71
Glycerol	0	0	0	0	0	0	0	0	0	0	0	0	0	0	0	803.7	1577.97	1951.24	0	0	0	0	0	0
Succinic acid	17.1729	57.3834	47.2214	43.3398	60.0759	56.0209	62.5262	61.724	85.2409	47.9449	54.3849	37.7341	84.5411	31.8445	50.3813	28.6417	50.2675	13.6479	30.4144	26.1851	14.6146	41.4955	32.9244	45.5304
Proline	96.4047	331.683	346.326	215.983	258.978	216.902	269.683	367.533	170.091	206.058	147.661	131.242	269.908	188.876	502.634	233.497	579.101	552.068	239.063	251.645	150.495	457.07	261.789	1101.9
Glycine	39.0815	131.669	131.547	83.352	125.798	123.436	155.398	127.641	128.466	91.9802	154.35	93.3633	148.846	61.7917	158.521	54.819	184.332	186.063	128.876	123.516	69.2039	260.969	141.059	77.3798
Isoleucine	165.903	564.92	762.918	456.094	609.481	607.865	659.874	793.094	329.736	401.018	149.427	227.655	682.762	301.034	1137.47	562.093	1513.69	456.955	662.229	692.897	422.27	1062.78	705.213	2789.62
Fumaric acid	1.50449	3.15235	2.75592	2.49964	2.90204	2.86149	3.19979	3.9894	2.19936	2.67643	3.86485	2.25146	3.42563	2.18592	2.6499	1.88622	2.70871	3.61786	2.22222	2.13297	1.26609	2.97361	2.31309	3.41519
Serine	52.767	456.216	901.973	359.554	579.455	538.295	293.859	380.374	409.082	289.301	622.861	432.636	512.221	422.256	1524.31	339.022	2205.92	1354.97	530.742	563.213	368.137	980.763	685.662	2752.56
Threonine	104.905	491.554	869.568	574.006	661.616	750.02	548.862	616.436	515.892	438.503	476.933	373.219	685.106	561.078	1756.78	462.46	2263.22	793.109	642.849	685.79	471.294	1184.42	761.812	2934.13
Oxalacetic acid	0	0	0	0	0	0	0	0	0	0	0	0	0	0	0	0	0	0	0	0	0	0	0	0
Malic acid	4.10371	12.1841	9.80695	8.38591	10.7014	11.0564	13.8346	15.815	16.8249	10.0438	5.26622	11.2113	15.0571	7.10737	7.87362	5.34636	8.0697	8.09668	8.01283	6.77764	3.09754	11.4645	8.74756	7.86189
Aspartic acid	62.7315	319.935	415.857	258.791	293.728	327.128	435.276	341.998	35.9081	233.491	203.348	202.867	171.93	197.966	681.529	237.496	884.035	479.981	456.154	373.227	173.115	609.419	545.323	1374.32
Methionine	50.4608	161.641	223.197	147.903	175.623	253.504	210.249	252.585	98.7256	132.163	223.74	185.082	218.034	134.967	440.729	132.781	558.737	161.898	241.909	247.485	351.126	465.26	294.197	458.43
Gamma-aminobutyric acid	0	0.178691	0	0	0.21037	0	1.32428	0.978748	0.804375	0.247349	0.139003	0.270955	0.775666	0	0	0	0	0	0	0	0	0.737393	0.129687	1.2924
Phosphoenolpyruvic acid	2.25948	0	0.795285	1.99649	1.00516	1.67674	4.46304	3.973	4.13045	0	0	0	3.32498	1.44223	0	0	0	0	1.09967	1.02958	0.577956	1.07982	1.04663	0.771796
Tyrosine	25.5608	58.6655	162.272	25.284	48.9448	58.1663	329.713	332.677	151.399	37.571	72.3944	37.0706	178.239	37.3885	531.441	24.1987	517.514	415.674	30.4498	26.069	9.81564	206.91	39.367	111.565
Glutamic acid	131.09	971.185	927.452	859.352	776.195	730.663	1025.94	1249.42	907.488	643.587	813.308	303.897	896.606	916.808	1209.66	429.306	1390.98	890.558	996.821	591.337	472.713	637.778	1092.56	1462.52
Phenylalanine	51.9617	213.552	315.069	259.164	230.072	362.622	458.662	538.214	404.444	197.114	383.233	141.351	435.441	235.19	640.445	191.782	857.099	605.386	385.175	368.827	206.655	313.658	522.944	937.796
Homovanillic acid	0.0937586	0.149823	0.121498	0.127354	0.174269	0.155093	0.350222	0.596253	0.56656	0.184882	0.363109	0.331655	0.233994	0.0933194	0.138332	0.0919288	0.136137	0.123797	0.118571	0.0960275	0.0423053	0.156337	0.112569	0.256855
Dihydroxyacetone phosphate	0	0	0	0	0	0	0	0	0	0	0	0	0	0	0	0	0	0	0	0	0	0	0	0
Glycerol 1-phosphate	2.67434	2.59127	2.36741	3.27378	5.61957	3.9804	5.20959	4.6235	0.646697	2.41181	4.14973	2.16958	8.85423	2.34687	1.69915	2.02429	1.79276	0.476941	2.82257	2.72749	1.65801	6.2253	3.26255	5.68234
Isocitric acid	0.749667	0.897018	0.938918	1.1493	1.21931	1.34997	1.48647	2.14391	1.87022	0.930807	0.799633	0.41548	1.56567	1.00562	0.918872	0.774415	0.885393	0.644039	0.928792	0.678679	0.0785138	1.42101	0.961031	0.789781
Citric acid	11.4909	25.209	26.5206	24.2401	28.6134	28.0827	45.3406	58.2497	56.0732	22.6244	28.659	37.01	48.3969	20.9356	31.2316	20.4856	33.7533	42.5314	23.6098	18.9244	12.2047	41.8038	23.5626	59.8005
3-Phosphoglyceric acid	1.76437	0	0	1.68913	1.19259	1.34997	1.63186	2.53594	0.904435	0	0	0	1.67232	1.24824	0	2.41063	0	0.438566	0	0	0	1.67383	1.18129	2.38863
3,4-Dihydroxyphenylacetic acid	0	0	0	0	0	0	0	0	0	0	0	0	0	0	0	0	0	0	0	0	0	0	0	0
Glucose	2424.01	2229.44	2102.72	2272.62	2379.5	2780.05	2389.94	2394.49	2307.72	2254.78	2411.61	1660.35	3012.86	1965.9	2122.77	2011	2140.1	1153.74	2275.26	2262.16	1361.69	2262.37	2247.84	4231.55
Lysine	56.642	551.283	2293.38	68.085	312.805	389.389	3967.18	3020.53	4837.3	250.492	232.23	310.113	2576.37	272.749	7503.97	62.6263	8122.22	2833.18	134.379	72.8732	63.412	2986.99	181.726	858.4
Tyrosine	25.5608	58.6655	162.272	25.284	48.9448	58.1663	329.713	342.814	446.836	37.571	31.6451	17.2529	178.239	37.3885	531.441	24.1987	517.514	348.034	30.4498	26.069	10.1592	206.91	39.367	142.141
Ribose-5-phosphate	0	0	0	0	0	0	0	0	0	0	0	0	0	0	0	0	0	0	0	0	0	0	0	0
Norepinephrine	0	0	0	0	0	0	0	0	0	0	0	0	0	0	0	0	0	0	0	0	0	0	0	0
2,3-Diphosphoglycerate	0	0	0	0	0	0	0	0	0	0	0	0	0	0	0	0	0	0	0	0	0	0	0	0
Dopamine	0	0	0	0	0	0	0	0	0	0	0	0	0	0	0	0	0	0	0	0	0	0	0	0
5-hydroxyindole-3-acetic acid	0	0.632772	0.697841	0.250235	0.465321	1.02828	0.829654	1.48051	1.51945	0.445723	0.93631	0.636188	1.17097	0.191024	0.784043	0.0908045	0.897025	0.220839	0.123165	0.114098	0.0614185	0.197231	0.124072	0.0952556
Glucose-6-phosphate	0	0	0	0	0	0	0	0	0	0	0	0	0	0	0	0	0	0	0	0	0	0	0	0
Cystine	0	0	0	0	0	0	0	0	0	0	0	0	0	0	0	0	0	0	0	0	0	0	0	0
6-Phosphogluconic acid	0	0	0	0	0	0	0	0	0	0	0	0	0	0	0	0	0	0	0	0	0	0	0	0
Fructose-6-phosphate	0.140962	0.438365	0.326515	0.260967	0.719676	0.960561	0.748964	1.22424	0.651571	0.406094	0.384959	0.334051	1.04089	0.16556	0.16876	0.0795352	0.149995	0.115265	0.174723	0.187175	0.116191	0.731777	0.241675	0.600805
Serotonin	0	0.555326	0.469876	0	0.415711	0.570309	0.828914	0.60955	0.578449	0.360792	0.314983	0.249848	0.536957	0	0.708796	0	0.720519	0.52682	0	0	0	0	0	0
Fructose-1,6-diphosphate	0	0	0	0	0	0	0	0	0	0	0	0	0	0	0	0	0	0	0	0	0	0	0	0
Fructose	2.34858	41.0494	946.66	34.7233	2.57911	0.943236	128.483	108.888	169.817	66.4874	42.6218	40.9296	2.12618	477.633	2606.06	1662.24	2631.14	1762.83	32.1184	151.522	119.736	3.36516	1.41578	5.69821
3-Hydroxybutyric acid	3.9617	8.32033	7.56529	6.53231	8.74224	9.46872	10.0359	11.2364	8.50543	7.61217	11.4502	7.40563	11.1284	5.3318	8.58969	5.32783	8.56202	6.42392	6.10785	5.63509	3.49367	7.05527	5.917	8.23839
KMV	178.046	5768	6798.79	2756.05	83.0074	1493.2	4759.37	2938.46	5284.19	3765.2	6648.01	6497.91	2270.17	5374.69	8046.63	3737	9398.52	10302.5	5091.2	4909.13	2707.82	8491.57	5519.87	7137.62
2-Hydroxyglutaric acid	0.670485	2.52756	1.99389	1.56095	2.35124	2.49868	3.25274	2.98317	3.64647	2.04193	1.86062	1.81232	3.06143	1.11579	1.97813	1.0808	2.03478	2.24881	1.64883	1.3248	0.586706	2.59968	1.77662	5.93203
Phosphoserine	4.95394	0	3.96399	1.14744	1.44822	8.29006	2.85423	3.62224	4.22745	1.33418	1.84354	2.0391	0.324268	2.98275	2.41389	2.08156	1.62372	1.20294	2.20093	2.87353	1.74748	7.33534	2.02832	4.29689
Sedoheptulose-7-phosphate	1.82128	6.22949	5.76358	5.49174	12.9689	9.67207	9.57879	10.3186	8.61249	5.18768	11.539	5.96925	13.6801	3.14583	5.12812	2.91423	5.4854	3.96381	5.31565	5.3395	3.23569	12.2053	6.81151	11.5812
GSH	5.59285	92.2349	55.8187	73.285	57.1249	121.813	41.7806	58.9801	53.2294	22.9967	30.8523	28.5177	2.7	14.7846	29.6104	6.17621	66.6056	42.4522	25.1105	15.031	10.4205	50.1513	33.2315	163.779
2'-Deoxyinosine	0	2.34109	7.11874	9.32873	5.34676	0	3.76915	7.8293	5.51736	5.90202	4.33338	3.26455	0	11.8168	5.87067	4.97001	17.4309	10.4593	3.01492	5.0326	3.49261	6.21671	2.54651	1.0401
2'-Deoxyadenosine	0.951497	0	13.5864	0	5.26366	0.53054	0	0	0	0	0	0	0	1.34571	0	1.20701	0	0.71375	0.613731	0	0.156033	0.626062	1.95504	1.10343
Guanosine	1.56828	1.0893	0.687003	1.1304	0	1.25312	0.405122	0.887524	0.905825	0.921904	1.80647	0.816346	0	0.381726	2.18411	0	3.1617	0.338344	0.116886	0.28673	0.11361	0.304053	0.171021	0.331699
2'-Deoxyguanosine	3.40653	0.458576	3.09341	0	0	1.01222	0.498399	1.01373	0.802493	0.540279	1.14838	0.600693	2.22833	1.20461	0	2.59459	0	1.96706	0.518498	0.681951	0.408361	1.15338	1.02082	2.08461
Urea	291.659	523.983	741.078	613.808	545.072	858.636	659.74	1278.74	605.213	358.268	417.536	211.276	638.486	245.074	1442.66	764.799	1708.54	485.846	312.51	338.703	238.005	624.448	328.831	1204.62
Benzoic acid	1.88088	3.22317	2.4043	3.6504	2.82236	4.37984	3.2747	3.22566	4.65915	3.66852	4.7943	5.5434	3.83448	0.403756	2.54875	1.67169	2.90818	0.680431	3.54711	2.65728	1.84466	3.74255	2.96321	5.76623
Cholesterol	14.0289	66.2681	48.5223	36.5033	96.751	128.668	79.0839	117.433	58.2562	50.6115	113.923	67.5799	106.887	19.0218	28.9945	9.48813	31.216	21.8372	36.9535	24.1561	13.6309	86.9656	45.7035	39.8493
AMP	3.12239	4.29613	4.77717	2.14265	1.3283	1.27723	6.38728	6.53069	6.44146	3.99661	3.82243	4.12455	2.68689	2.58475	3.06521	4.37446	4.18607	4.56279	1.07724	1.29328	1.52276	1.92135	1.39654	1.6806
Kynurenine	0	0	0	1.19111	0	0	3.5143	5.93895	1.83693	0	0	0	3.65171	13.464	0	0.0594243	0	0.03592	0	0.351359	0.498972	0	0	0
Glyoxylic acid	18.5183	33.8906	207.857	26.2813	19.0311	20.3402	205.586	148.027	76.262	195.122	423.001	338.614	32.1106	138.004	261.996	290.506	287.182	123.419	23.837	69.1233	71.0608	87.9054	72.7766	130.165
Asparagine	0	0	0	0	0	0	0	0	0	0	0	0	0	0	0	0	0	0	0	0	0	0	0	0
Glyceraldehyde 3-phosphate	6.61077	9.35517	6.53198	26.87	8.82868	11.3323	3.5141	3.20331	0.99121	0.715051	1.51649	1.02163	6.68141	6.06915	9.49458	6.6517	5.82139	6.50355	7.95361	10.28	5.31051	8.12861	6.53809	22.7488
Glutamine	0	0	0	0	0	0	0	0	0	0	0	0	0	0	0	0	0	0	0	0	0	0	0	0
2-Phosphoglyceric acid	0.813214	0.102189	0.0737397	0.784406	0.294314	0.463865	0.787273	0.651468	0.505131	0.103551	0.200155	0.0734244	0.779247	0.45333	0.0223584	0.018632	0.0325343	0.00837422	0.260418	0.184958	0.0493057	0.730804	0.212405	0.56898
Erythrose 4-phosphate	406.952	554.853	473.337	485.025	585.11	733.98	625.647	859.305	502.422	565.308	1165.68	949.4	658.772	409.018	572.143	449.138	561.108	592.321	557.015	551.871	324.111	561.491	530.404	229.571
Ribulose-5-phosphate	0.0691843	0.461692	0.257616	0.550867	4.61628	0.971419	0.406067	0.480424	0.469678	2.908	5.37019	4.37937	6.60525	0.32089	4.40537	0.20396	4.47855	3.30706	3.06219	1.92215	0.834128	0.562572	2.5524	1.99175
Tryptophan	0	0	0	0	0	0	0	0	0	0	0	0	0	0	0	0	0	0	0	0	0	0	0	0
ADP ATP	259.893	230.373	316.533	483.16	160.307	217.813	185.067	257.072	119.499	49.5867	35.3526	38.2278	75.24	307.933	112.067	503.387	0	258.814	291.973	77.4267	53.6927	213.827	246.387	486.879
