# Supplementary material for: Nasopharyngeal carcinoma cells promote regulatory T cell development and suppressive activity via CD70-CD27 interaction
Source: Nat Commun. 2023 Apr 6;14:1912. doi: 10.1038/s41467-023-37614-6 (PMC10079957; doi:10.1038/s41467-023-37614-6)
Supplement: Supplementary file 8 — Source Data [file 41467_2023_37614_MOESM8_ESM.xlsx]

## Sheet: Figure 1
Figure 1d													Figure 1e					Figure 1f
C1: Effector Tregs			C2: Resting Tregs			C3: Naive Tregs			C5, C6, C7: CD4+ naïve T cells				Treg suppressive score		T cell naïve score			Month	Suppressive score-low	Suppressive score-high
Normal	PBMC	Tumor	Normal	PBMC	Tumor	Normal	PBMC	Tumor	Normal	PBMC	Tumor		Normal	Tumor	Normal	Tumor		21	0
-2	-0.63705	-0.48421	-0.11057	-0.56713	-0.40437	-0.19446	0.809392	-1.09164	1.39236	0.312314	-0.53854		4.85974	9.31795	6.02186	6.35562		23	0
-0.45685	-0.63708	-0.34873	-0.48313	-0.56072	-0.12935	0.459387	0.145422	0.059065	0.240384	0.439871	0.574709		4.87845	11.7525	7.17941	5.29134		29	0
-0.50203	-0.63866	-0.56158	-0.51505	-0.55732	-0.33557	0.492448	1.19795	0.735716	0.032839	0.447912	1.29965		5.50212	10.2022	7.41186	5.94341		35	0
-0.48372	-0.63866	-0.2857	-0.41406	-0.56641	0.136752	0.213193	0.081702	-0.13016	-0.17472	0.181403	-0.63985		8.27947	7.21231	6.90421	4.68193		31	0
	-0.63866	-0.2749		-0.56731	-0.26902		2	-0.47178		0.911061	-0.43938			8.92451		5.95819		22	0
	-0.63866	-0.51552		-0.55133	-0.51167		0.240496	-1.16314		1.27987	-0.65738			10.4088		5.15682		25	0
	-0.63674	-0.63866		-0.54586	-0.5711		1.86161	-1.19335		1.30388	-0.70484			10.4085		5.06286		34	0
	-0.63866	-0.5681		-0.55297	1.74001		1.37429	0.572389		1.35114	-0.03112			10.8001		5.34866		12	0
	-0.6353	-0.39349		-0.5711	-0.15922		0.645562	0.754403		-0.19548	-0.08343			9.47786		5.25587		37	0
	-0.63702	-0.59906		-0.56705	-0.15957		0.775058	0.540862		-0.32585	0.1339			10.0161		5.7144		39	0
		-0.39451			0.705861			-0.04777			-0.49869			7.21024		3.77964		11	1
		-0.52746			-0.43424			-0.96145			-0.70484			13.3629		5.33447		20	0
		-0.55238			1.6765			-0.11372			0.198387			9.91558		6.82698		32	0
		-0.1187			-0.43656			-0.20913			-0.2995			7.73003		5.50138		21	0
		-0.50053			-0.35041			-0.07148			0.026864			8.49304		4.31793		27	0
		1.94977			0.137229			-1.10139			-0.69634			9.93896		6.0161		37	0
		1.08287			-0.02317			-0.77418			-0.60848			11.0304		5.87405		16	0
		-0.24034			-0.06962			-1.15711			-0.69207			11.7136		5.78593		31	0
		0.15175			-0.36688			-1.07497			-0.68234			9.61247		5.43199		37	0
		0.246874			-0.50669			-1.13017			-0.7012			9.80217		6.30493		23	0
		2			-0.0219			-1.16108			-0.70053			11.8146		5.64985		12	0
		-0.08419			-0.25033			-1.14888			-0.70286			9.1247		5.06554		36	0
		0.470434			0.738757			-1.0569			-0.68666			12.7414		4.89388		27	0
		0.198596			-0.50708			-1.17576			-0.70484			11.703		5.4595		29	0
		1.10553			-0.24087			-1.17097			-0.69886			9.30528		4.88894		27	0
		-0.18084			0.387216			1.51913			1.06258			8.99913		4.31387		55	0
		-0.00473			-0.33822			-0.24626			-0.32558			9.27052		4.74581		38	0
		0.4049			0.023764			1.66116			0.144172			9.90665		6.24198		3	1
		0.186566			-0.41698			-0.3259			-0.64607			9.68379		6.61172		31	0
		0.894758			-0.14558			0.123366			0.449519			8.8444		4.82241		7	0
		1.46475			0.241439			2			0.127024			11.1729		5.39618		26	0
		-0.08763			2			-0.38412			-0.33821			5.41154		4.71395		13	0
		0.998905			-0.38477			-0.69482			-0.68025			10.0177		5.3135		15	1
		0.151052			-0.38311			1.31532			0.320149			10.6957		4.80209		23	0
		0.105718			2			-1.00376			-0.23363			9.93736		5.2399		22	0
		1.04421			0.437243			-1.03563			-0.67508			12.6931		5.1605		30	0
														10.5673		5.48105		27	0
Figure 1k						Figure 1l								10.0494		5.32575		21	0
FOXP3+ fraction (%)			FOXP3+/CTLA4+ fraction (%)			FOXP3+ fraction (%)			FOXP3+/CTLA4+ fraction (%)					11.1307		5.3924		18	0
C666	NP460	NP69	C666	NP460	NP69	C666	NP460	NP69	C666	NP460	NP69			12.009		5.46206		17	0
64.64	71.39	71.8	3.91	2.09	1.32	66.07	31.64	52.31	15.41	2.49	1.73			10.7383		6.03169		25	0
63.7	71.41	71.68	2.91	2.1	1.03	65.14	29.06	52.77	13.73	1.94	1.53			10.3268		5.09179		12	0
64	71.88	71.2	3.09	2.24	1.01	64.64	29	53.82	14.35	2.02	1.59							7	1
																		30		0
Figure 1m																		21		1
Gene	C666			NP460			NP69											27		0
FOXP3	3.46	3.92	3.41	0.61	0.53	0.41	1.17	1.04	1.1									39		0
IL2RA	2.79	2.46	2.66	0.66	0.6	0.66	1.26	1.14	1.23									6		1
CTLA4	4.82	5.1	4.03	1.53	1.25	1.76	1.54	1.66	1.44									40		0
LAYN	4.89	5.46	6.92	3.77	2.26	2.38	2.01	2.33	1.47									38		0
SOX4	4.69	5.03	4.56	1.45	1.25	1.73	1.27	1.01	1.39									6		1
TNFRSF4	4.69134	4.85678	3.91768	0.532185	1.06437	1.06437	2.53151	2.82843	1.75321									27		0
TNFRSF9	5.20537	7.3615	4.59479	0.959264	1.05702	0.946058	2.04202	2.86791	2.23457									36		0
ICOS	1.65864	1.77768	1.27456	0.707107	0.602904	0.628507	0.888843	0.773782	0.795536									29		0
IL10	4.53154	2.77022	6.54322	0.920188	1.36604	1.58008	1.47427	0.659754	0.673617									8		1
TGFB1	1.3	1.47	1.04	0.71	0.77	0.73	0.88	0.75	0.73									36		0
MKI67	1.32	1.36	1	1.07	1.01	0.93	1.11	1.04	0.95									9		0
																		42		0
Figure 1n																		15		0
IL-10 concentration (pg/mL)			TGF-β concentration (pg/mL)			Adenosine concentration (nmol/mL)												29		0
C666	NP460	NP69	C666	NP460	NP69	C666	NP460	NP69										18		0
44.3722	4.29408	22.1861	620.514	215.788	314.023	6.02	2.23	2.93										13		0
55.823	12.1666	12.8822	530.138	227.576	302.235	6.15	1.95	3.32										23		0
49.3819	12.8822	18.6077	640.161	247.223	274.729	5.83	2.57	2.76										14		1
																		33		0
																		51		0
																		15		1
																		9		1
																		32		1
																		18		0
																		13		0
																		29		0
																		40		0
																		20		0
																		20		0
																		17		0
																		14		1
																		33		0
																		14		0
																		42		0
																		5		0
																		37		0
																		14		1
																		26		1
																		14		1
																		19		0
																		28		0

## Sheet: Figure 2
Figure 2e			Figure 2i
EPCAM-/CD70+	EPCAM+/CD70+		Cell type	CD70-high																				CD70-low
13.4	60.5		C1: Effector Treg	1.124	-0.27762	0.116718	0.911647	1.97453	-0.54629	0.484156	0.163093	1.10116	1.06221	0.258927	-0.07807	1.01657	2	-0.23192	-0.38724	0.210289	0.418133	0.198169	-0.47762	-0.0746	-0.52118	-0.50915	-0.26674	-0.17198	-0.10937	-0.59332	-0.47711	0.005444	-0.38621	0.16239	-0.34112	1.48589	-0.55556	-0.45004	-0.56213	-0.49557	-0.61814	-0.49406	-0.63322
12.3	60.9		C2: Resting Treg	-0.24582	0.135578	2	-0.14958	0.13606	1.69071	0.743595	-0.37309	-0.02594	0.43907	-0.51429	2	-0.39116	-0.02466	-0.07285	0.710371	-0.51468	0.021462	-0.42368	-0.41095	-0.25537	-0.44112	-0.51931	-0.27425	0.388543	-0.44346	-0.1637	-0.42074	-0.34414	-0.16335	-0.38947	-0.13318	0.241311	-0.34146	-0.49049	1.75485	-0.52273	-0.11422	-0.35645	-0.57934
12.4	60.1		C3: Naïve Treg	-0.91627	-0.19208	-0.79993	-0.01567	-0.86786	-0.18064	-0.8369	-0.84948	-0.64019	-0.8221	-0.88789	-0.36878	-0.58497	-0.90939	-0.90663	-0.13475	-0.91961	1.05432	-0.32828	-0.86108	-0.9009	-0.77049	-0.91083	-0.42978	0.9555	-0.24702	0.274819	0.046827	-0.27286	0.423401	0.813684	-0.06042	1.66856	0.410398	0.218129	0.296756	0.241133	-0.23681	-0.15125	-0.93185
11.8	54.7		C5: CD4+ naïve T cells	-0.73341	-0.66895	-0.73341	0.081984	-0.73341	-0.64477	-0.72803	-0.71188	-0.70677	-0.73341	-0.72662	-0.72066	-0.72359	-0.73341	-0.73341	-0.73341	-0.73341	0.068495	-0.71136	-0.66661	-0.73341	-0.73341	-0.71555	-0.58759	-0.54354	-0.05959	0.134415	0.165432	0.308512	-0.34963	1.50609	0.832329	-0.40785	2	1.5883	-0.35873	0.70754	2	0.180672	-0.73341
2.62	38		C6: CD4+ naïve T cells	-0.63027	-0.63027	-0.48785	0.814075	-0.63027	0.36092	-0.63027	-0.62419	-0.61673	-0.60394	-0.62835	-0.1872	-0.62611	-0.63027	-0.62825	-0.4178	-0.63027	-0.13019	-0.56488	-0.42653	-0.63027	-0.63027	-0.58992	-0.45114	1.75277	-0.47155	0.307099	-0.26223	-0.60392	-0.07755	-0.24285	0.263635	0.656813	1.64599	-0.46799	0.454238	-0.47173	1.48524	0.144109	-0.63027
			C7: CD4+ naïve T cells	-0.74531	-0.63101	0.52207	0.473881	-0.73766	0.893626	-0.71372	-0.72289	-0.51165	-0.69959	-0.76111	-0.10829	-0.70289	-0.75037	-0.72675	-0.35123	-0.76343	0.506455	-0.67282	-0.53013	-0.75743	-0.76343	-0.67783	-0.28411	2	-0.3684	-0.02801	-0.4249	-0.68357	0.182689	-0.28678	0.652583	0.14426	0.273241	-0.38564	-0.18155	-0.12909	0.714957	-0.23566	-0.76343
Figure 2j								Figure 2k							Figure 2l				Figure 2m
CD70	Granzyme level		Perforin level		Proliferation level			GSE68799		GSE13597		GSE53819			Month	CD70-low	CD70-high		CD70+ fraction (%)
Level	CD70-high	CD70-low	CD70-high	CD70-low	CD70-high	CD70-low		Tumor	Normal	Tumor	Normal	Tumor	Normal		29	0			C666	NP460	NP69
0.334197	0.434301		0.441697		0.304342			3.40073	3.61395	7.66416	4.70818	11.9529	10.748		40	0			93.07	30.03	13.46
-0.09452	0.40562		0.237585		0.648646			4.27205	1.4364	6.1969	4.81625	11.061	10.676		35	0			90.31	31.46	13.73
2	-0.8133		-0.38482		-0.26034			5.81852	4.76593	7.10257	4.85545	11.8914	9.5625		22	0			88.79	29.24	14.27
0.469918	-0.01731		-0.54318		0.022734			5.4112	0.047473	6.25871		12.5946	9.7448		9	0
1.16583	0.610924		0.14438		0.669694			4.29169		5.51534		13.7554	8.9668		42	0			Figure 2n
0.921005	-0.2305		-0.22868		0.156042			5.74366		5.98738		14.2498	11.081		18	0			CD27+ fraction (%)			CD27 concentration (IU/mL)
0.703093	-0.06654		-0.53463		0.674285			4.68507		7.32478		13.5415	10.779		14	1			C666	NP460	NP69	C666	NP460	NP69
-0.34805	0.025939		-0.63671		0.931502			5.58593		5.12778		12.1274	8.7779		20	0			14.63	38.41	51.5	12.7988	6.41662	7.13631
0.546751	-0.13339		-0.21565		0.156204			3.95441		6.23981		11.9747	9.9622		21	0			15.72	45.06	50.42	11.9841	7.36716	7.09558
0.836073	0.170662		-0.45641		-0.56305			4.48307		7.21852		14.3623	11.684		27	0			20.5	48.58	51.34	10.4904	6.6882	7.50295
-0.40374	0.98079		-0.10022		-0.08603			3.27101		3.49351		10.8681	10.383		37	0
2	-0.6995		-0.3999		-0.43074			6.43768		5.50833		12.5127	11.575		13	0			Figure 2o
0.228583	0.376004		-0.56208		1.33419			3.68048		5.60682		11.7761	10.085		23	0			Hours	Suppressive score			FOXP3			CTLA4			Naïve score			CD27
2	-0.39871		-0.79752		0.209948			3.1754		6.48253		13.6756	10.379		36	0			0.5	3.10292	3.53114	6.33029	1.28754	1.20565	2.16755	3.82072	4.07467	4.82374	3.15899	3.204	3.09749	5.27619	5.43537	4.72055
-0.37916	0.609227		-0.4596		0.016952			4.65274		8.22828		12.5752	10.885		27	0			1	2.66113	2.8785	6.2564	1.70331	1.3162	2.25505	4.35675	4.74771	5.33851	3.37002	3.24571	3.04582	4.24223	4.47997	4.34553
0.285901	-0.0403		-0.33758		0.788031			0.534401		7.06711		13.3164	10.885		29	0			2	3.99985	4.29434	7.95713	1.819	2.05757	3.63086	4.35804	4.70338	4.91106	3.32048	3.13945	2.94573	4.19513	4.30646	4.8084
-0.44129	0.557618		0.630454		0.794655			4.8908		7.5313		15.3152	11.889		55	0			6	7.53294	9.38391	12.1509	2.44761	3.01112	3.85766	5.02334	4.90485	5.85376	2.19323	2.14839	1.71008	5.63546	6.56525	5.69448
0.523567	0.051666		-0.43833		-0.22987			5.58718		5.04545		13.1772	9.8255		38	0			12	12.3076	10.7557	12.6449	2.46211	2.95187	3.26071	5.57755	5.66784	6.57048	1.61239	1.85124	1.31395	5.44186	5.77378	4.34185
-0.25156	1.16707		0.816357		-0.11739			5.31324		6.94707					31	0			24	9.06952	9.66767	10.585	3.71688	3.91282	4.6857	5.31885	5.53507	5.42888	1.5958	1.65457	1.08209	5.82685	5.91191	5.6612
-0.77944	1.55955		1.59946		1.54962			4.47492		5.81784					26	0			48	9.96418	9.81583	11.5935	5.55497	5.19951	5.67007	5.19375	4.71674	4.74788	1.25511	1.33318	1.21977	4.32547	4.18169	4.65548
-0.41826		-0.30169		-0.81087		0.437679		5.77838		7.01826					37	0			72	12.4522	11.0589	12.0405	6.33224	6.71425	6.58334	5.73103	5.61622	5.86504	1.94203	2.01482	1.64262	5.06669	5.1717	5.68851
-0.80991		-0.15638		-1.14617		-1.02235		4.07967		7.38927					26	1			96	11.5723	11.1343	11.3403	6.25609	6.65343	6.7076	6.55703	6.19323	5.4898	2.1163	2.29303	1.82441	5.50765	6.50535	6.03541
-0.8922		0.645446		1.05522		-0.0224		5.98896		5.55257					23	0			120	12.6825	9.13588	11.8855	6.77412	6.53945	6.01453	5.40311	5.778	6.20092	2.33909	2.61283	1.52377	5.70529	6.70478	5.52388
-0.45044		0.66288		0.555312		-0.19716		5.30163		7.79194					22	0
0.412338		-0.52542		-0.98826		0.066096		5.31527		7.77332					30	0			Figure 2p
-0.44102		-0.66806		-0.78528		2.39247		5.50117							27	0			CD70	Suppressive score	Naïve score
-0.4177		0.700347		-0.06335		-0.52842		3.65954							21	0			10.2225	29.544	6.34527
-0.58972		-0.47058		-0.63263		-0.17245		3.92972							18	0			11.0545	30.303	6.84196
-0.29951		-0.62834		-0.97429		1.05896		1.6259							25	0			10.1939	28.8095	6.2009
-0.25587		0.159883		0.286195		0.412179		5.8169							12	0			9.86353	29.2384	7.05831
-0.00034		-0.06564		-0.84454		0.117634		5.22858							30		0		8.40725	28.7009	6.84383
-0.3097		-0.85746		-1.25399		-0.24702		3.2939							21		0		10.5299	29.4435	6.20134
1.4905		-0.40226		-0.72333		-0.80239		3.25701							21		1		11.1912	31.1631	6.44991
-0.49969		-1.04855		-1.25569		-0.11503		3.88688							23		0		10.4889	30.2673	6.03423
-0.58864		-1.35667		-1.2143		-0.63582		4.15213							27		0		10.7484	28.91	6.00754
1.06332		0.322298		-0.5604		0.394207		6.06119							39		0		11.8787	31.2055	5.31841
-0.63656		-0.84587		-0.81236		-0.64287		5.49664							6		1		8.11565	26.5048	5.75336
-0.50654		-0.95107		-1.21801		0.100948		4.62308							38		0		10.9178	30.5495	6.34945
-0.59443		-0.57895		-1.03767		-0.15985		3.79284							31		0		8.99184	30.6614	6.6961
-1.01982		-0.9823		-0.81183		-1.02235		5.44444							6		1		7.61647	27.8726	6.70585
								3.33807							27		0		11.1092	27.1343	6.09717
								4.47507							25		0		7.25017	25.1372	6.54067
															36		0		10.9939	32.0842	5.59301
															29		0		10.9123	31.7616	6.61482
															8		1		9.53905	27.9344	6.73208
															36		0		9.51121	29.0047	5.26956
															15		0		11.4032	27.5679	5.43796
															29		0		11.0339	29.0161	5.39469
															34		0		10.8395	30.5915	6.02293
															13		0		6.79499	25.0208	7.30383
															12		0		9.13862	28.1771	6.01548
															37		0		9.27165	30.3749	6.01359
															39		0		11.5748	28.8538	6.34241
															23		0		11.4496	29.7558	6.01787
															11		1		8.54445	29.2462	6.19631
															33		0		11.3719	29.4131	6.1692
															51		0		9.5278	28.1505	6.81934
															15		1		10.3623	24.7958	5.12005
															32		0		9.92288	28.8665	7.54317
															9		1		10.9096	30.4697	7.04301
															16		0		9.86896	32.1193	7.2138
															32		1		9.43367	28.8559	6.26028
															18		0		9.48545	27.2191	6.12468
															31		0		8.81992	29.1534	6.44615
															29		0		7.04284	25.6147	8.27926
															37		0		9.83029	27.1379	5.60005
															40		0		12.1663	29.0242	6.08563
															20		0		11.9095	29.0488	5.75558
															20		0		9.97184	29.3527	6.61579
															17		0		9.27869	28.2011	6.71092
															12		0		11.1291	29.4908	5.54106
															27		0		8.87448	28.8874	6.85054
															14		1		6.12741	26.5386	6.49057
															33		0		8.56085	26.6955	6.17368
															3		1		11.0436	29.3685	6.58632
															7		0		9.39355	28.9511	5.80101
															14		0		10.0471	28.0807	6.02542
															42		0		9.12526	28.667	6.05588
															5		0		10.191	29.1444	6.75659
															13		0		11.1432	31.3402	6.53577
															15		1		10.0836	29.4195	6.03642
															14		1		10.0239	27.3202	6.17371
															14		1		10.2154	30.5293	5.95917
															17		0		6.14462	25.6076	6.32655
															19		0		11.2077	28.9558	5.64934
															28		0		10.4945	31.1986	6.59318
															7		1		9.81583	28.9781	5.88974
																			10.0111	27.9184	5.49898
																			10.8484	27.5793	6.07716
																			10.5043	29.7602	6.85567
																			8.88101	27.4401	6.19277
																			7.73488	27.6947	7.06292
																			10.8254	29.593	6.65584
																			10.8319	29.5918	6.32596
																			8.25663	26.8118	6.98946
																			9.17765	29.4123	6.68145
																			9.88691	29.1371	6.72647
																			10.5471	26.6413	5.76442
																			10.9535	28.6288	5.97359
																			8.21733	30.0585	7.41556
																			7.65892	25.7854	6.63096
																			12.0159	28.6467	6.03594
																			9.86811	27.6283	7.2094
																			9.37616	28.9182	6.73605
																			9.97277	29.8473	7.22669
																			9.62923	29.272	7.42584
																			7.27207	25.8547	7.29972
																			9.98527	26.9435	5.5763
																			10.3292	29.5104	6.09837
																			7.98325	28.9325	7.03744
																			7.52293	27.5964	7.03711
																			8.63677	28.0561	6.34773
																			9.74948	27.6575	6.12973
																			11.422	27.0776	5.32253
																			9.46134	29.763	6.9808
																			8.84012	30.8486	5.86937
																			5.99175	27.2678	6.39372
																			10.7701	29.9348	7.42859
																			10.1143	27.0602	5.20308
																			8.77235	29.8775	6.44683
																			7.67948	29.0897	7.52985
																			8.56379	27.6042	6.93811
																			7.45856	26.9709	6.76641
																			10.3247	26.7657	5.91802
																			10.8013	30.9146	5.61351
																			9.57452	29.2555	6.37269
																			7.6756	26.7774	5.98921
																			7.58522	28.413	6.67401
																			5.92009	24.9114	6.08048
																			10.7784	28.9225	6.0142
																			11.7866	25.9018	6.03432
																			11.6701	31.4412	5.93513
																			10.0154	29.1753	6.82387
																			6.02466	25.3911	6.33801
																			9.82523	28.1118	6.15311
																			9.45616	30.143	6.61363
																			7.39543	26.3545	7.10786
																			9.40284	26.5494	6.21967

## Sheet: Figure 3
Figure 3b					Figure 3c					Figure 3d
FOXP3+ fraction (%)		FOXP3+/CTLA4+ fraction (%)			CD27+ fraction (%)		CD27 concentration (IU/mL)			IL-10 concentration (pg/mL)		TGF-β concentration (pg/mL)		Adenosine concentration (nmol/mL)
IgG	rCD70	IgG	rCD70		IgG	rCD70	IgG	rCD70		IgG	rCD70	IgG	rCD70	IgG	rCD70
45.52	64.07	4.86	10.13		69.58	33.16	2.77608	6.37909		26.7187	36.7382	31.435	376.893	3.07	4.37
51.2	59.39	5.8	9.31		71	28.85	2.39586	5.67297		25.2874	35.3069	78.5875	329.74	2.69	4.19
46.78	61.82	5.97	8.91		69.98	29.9	3.8081	6.86794		25.2874	32.4442	102.164	314.023	2.58	4.56
Figure 3f					Figure 3g					Figure 3h
FOXP3+ fraction (%)		FOXP3+/CTLA4+ fraction (%)			CD27+ fraction (%)		CD27 concentration (IU/mL)			IL-10 concentration (pg/mL)		TGF-β concentration (pg/mL)		Adenosine concentration (nmol/mL)
CD70-NC	CD70-KO	CD70-NC	CD70-KO		CD70-NC	CD70-KO	CD70-NC	CD70-KO		CD70-NC	CD70-KO	CD70-NC	CD70-KO	CD70-NC	CD70-KO
61.14	45.43	15.09	6.34		15.11	47.41	10.3274	6.25367		56.3002	37.6925	431.904	325.811	4.3	2.14
61.14	43.9	14.85	5.35		5.18	46.34	15.1345	4.13531		58.4472	35.5454	475.127	349.387	4.78	1.33
60.88	41.33	14.2	4.57		14.47	45.63	14.0753	6.00924		61.3099	41.2709	467.268	314.023	3.12	1.28
Figure 3i									Figure 3k
TNFRSF4		TNFRSF9		TNFRSF18		TIGIT			Early apoptosis (%)		Late apoptosis (%)
CD70-NC	CD70-KO	CD70-NC	CD70-KO	CD70-NC	CD70-KO	CD70-NC	CD70-KO		CD70-NC	CD70-KO	CD70-NC	CD70-KO
1.03527	0.514057	1.21419	0.742262	1.26576	0.876606	1.04972	0.97942		10.63	5.42	21.73	63.73
1.21419	0.503478	1.20581	0.752623	1.23114	0.895025	1.24833	1.09429		10.42	4.97	29.21	64.76
1.01396	0.438303	1.37554	0.823591	1.25701	0.888843	0.939523	0.870551		8.71	4.42	38.99	72.07
Figure 3l					Figure 3n					Figure 3o					Figure 3q
24 hours		48 hours			Granzyme A (%)		Perforin (%)			TNF-α (ng/mL)		IFN-γ (ng/mL)			CD70-NC	CD70-KO
CD70-NC	CD70-KO	CD70-NC	CD70-KO		CD70-NC	CD70-KO	CD70-NC	CD70-KO		CD70-NC	CD70-KO	CD70-NC	CD70-KO		1.5	3.01
0.6735	0.5016	0.6157	0.224		26.19	34.18	22.02	28.65		1.8569	2.3377	2.11111	2.66526		1.11	3.75
0.6131	0.4218	0.6473	0.1942		22.91	29.35	16.48	23.47		2.0468	2.5258	2.22882	3.15833		1.12	3.61
0.6017	0.5095	0.6657	0.2907		21.5	30.42	16.88	24.14		2.0851	2.5537	2.47647	3.49815
0.6253	0.4284	0.6341	0.242
0.6057	0.4349	0.57	0.1504
Figure 3r												Figure 3t
Days	CD70-NC (mm3)					CD70-KO (mm3)						FOXP3+ (%)		Granzyme A+ (%)		Perforin+ (%)
1	0	0	0	0	0	0	0	0	0	0		CD70-NC	CD70-KO	CD70-NC	CD70-KO	CD70-NC	CD70-KO
2	0	0	0	0	0	0	0	0	0	0		13.38	1.64	11.13	34.11	5.95	26.5
3	0	0	0	0	0	0	0	0	0	0		15.01	4.59	11.65	33.19	5.8	29.64
4	17.1	14.72	14.9	12.94	20.69	30.32	20.69	17.92	17.78	18		11.12	3.62	11.86	32.78	5.64	25.6
5	45.56	39.5	37.04	31.77	32.8	52.65	33.93	42.34	30.63	36
6	59.9	50.85	50.78	42.03	39.69	76.73	60.75	60.75	51.16	53.96		Figure 3u
7	82.87	71.42	71.53	60.31	49.61	105.06	85.18	79.33	72.9	71.25		IL-10 concentration (pg/mL)		TGF-β concentration (pg/mL)		TNF-α (pg/mL)		IFN-γ (pg/mL)
8	117	102.06	100.72	89.23	70	153.6	134.54	138.92	103.93	87.88		CD70-NC	CD70-KO	CD70-NC	CD70-KO	CD70-NC	CD70-KO	CD70-NC	CD70-KO
9	152.1	141.4	136.93	111.93	103.97	202.34	160.55	191.1	136.24	138.38		37.0007	14.8146	754.624	525.41	114.679	146.325	446.875	567.7
10	204.16	202.34	189.04	157.6	130.24	264.38	238.21	258.57	190.13	181.8		34.8536	9.80482	826.662	613.166	100.163	139.357	387.943	582.803
11	302.58	254.63	268.36	214.25	180.34	349.27	305.09	316.89	226.58	240.94		39.1477	7.65778	990.386	574.527	74.9043	139.357	367.214	573.031
12	446.22	349.65	355.74	271.78	236.25	448.59	369.8	383.33	282.01	293.33
13	561.06	457.65	493.97	346.38	351.31	619.04	496.38	491.86	386.63	386.54
14	752.64	597.86	683.16	464.64	494.61	788.54	678.04	643.55	465.95	484.44
Figure 3s
Days	CD70-NC (mm3)						CD70-KO (mm3)
1	0	0	0	0	0	0	0	0	0	0	0	0
2	0	0	0	0	0	0	0	0	0	0	0	0
3	0	0	0	0	0	0	0	0	0	0	0	0
4	0	0	0	0	0	0	0	0	0	0	0	0
5	0	0	0	0	0	0	0	0	0	0	0	0
6	0	0	0	0	0	0	0	0	0	0	0	0
7	0	0	0	0	0	0	0	0	0	0	0	0
8	0	0	0	0	0	0	0	0	0	0	0	0
9	0	0	0	0	0	0	0	0	0	0	0	0
10	0	0	0	0	0	0	0	0	0	0	0	0
11	0	0	0	0	0	0	0	0	0	0	0	0
12	14.4	10.98	18.43	18.26	13.5	9.84	19.22	19.06	15.75	19.65	13.88	11.76
13	22.66	18.51	24.5	21.24	20.81	12.62	24.85	22.66	21.96	24.62	21.24	14.4
14	39.5	34.4	36.98	36.8	29.6	21.39	40.34	35.2	36.98	34.4	29.6	8.75
15	68.75	57.43	63.63	56.07	46.23	36.8	66.25	57.43	63.63	47.61	38.83	6.05
16	104.28	89.24	94.08	88.94	76.73	58.54	78.42	72.83	63.36	51.84	42.59	4
17	143.65	120.93	126.85	132.96	107.22	93.78	92.26	94.08	75.43	57.6	48.6	0
18	196.99	166.46	199.84	181.3	159.36	139.26	115.2	126.85	100.72	61.23	53.96	0
19	272	236.82	262.12	265.6	207.83	186.2	139.26	150.28	128.99	74.44	57.6	0
20	367.84	306.56	343.91	348.17	278.4	246.05	169.02	184	159.53	75.71	55.3	0
21	513.81	465.41	448.59	411.89	368.48	351.96	210.94	231.23	189.22	87.73	50.78	0
Figure 3v
FOXP3		IL2RA		IK2FZ		CTLA4		LAYN		TNFRSF4		TNFRSF18		ICOS
CD70-NC	CD70-KO	CD70-NC	CD70-KO	CD70-NC	CD70-KO	CD70-NC	CD70-KO	CD70-NC	CD70-KO	CD70-NC	CD70-KO	CD70-NC	CD70-KO	CD70-NC	CD70-KO
1.85318	0.314253	1.46409	0.004487	1.60214	0.790041	1.65864	0.003354	1.56917	0.052556	1.36604	0.244855	1.48452	0.047366	0.795536	0.035649
1.15669	0.441351	1.06437	0.00471	1.21419	0.835088	0.959264	0.003645	1.65864	0.137738	1.62451	0.205898	0.939523	0.027584	1.53687	0.0625
1.81504	0.846745	1	0.00357	1.00696	0.697372	1.32869	0.005411	1.40444	0.065154	1.67018	0.447513	1.23114	0.019505	1.13288	0.044502

## Sheet: Figure 4
Figure 4b					Figure 4c					Figure 4d
FOXP3+ fraction (%)		FOXP3+/CTLA4+ fraction (%)			CD27+ fraction (%)		CD27 concentration (IU/mL)			IL-10 concentration (pg/mL)		TGF-β concentration (pg/mL)		Adenosine concentration (nmol/mL)
Control	Cusatuzumab	Control	Cusatuzumab		Control	Cusatuzumab	Control	Cusatuzumab		Control	Cusatuzumab	Control	Cusatuzumab	Control	Cusatuzumab
55.58	35.25	9	1.1		66.62	23.1	12.7988	7.13631		57.7554	39.8634	416.894	325.064	6.39	4
61.87	40.04	10.5	1.5		65.41	23.38	11.9841	7.09558		56.324	33.4223	470.058	199.403	6.53	3.82
55.13	38.72	9.28	1.34		64.3	23.15	10.4904	7.50295		53.4613	37.0007	503.89	325.064	6.44	4.12
Figure 4f					Figure 4g					Figure 4h
Early apoptosis (%)		Late apoptosis (%)			24 hours		48 hours			Granzyme A (%)		Perforin (%)
Control	Cusatuzumab	Control	Cusatuzumab		Control	Cusatuzumab	Control	Cusatuzumab		Control	Cusatuzumab	Control	Cusatuzumab
10.75	11.5	21.88	41.65		0.632572	0.313425	0.555282	0.253488		19.57	28.16	11.79	20.41
9.89	11.35	22.42	41.91		0.631783	0.317398	0.578137	0.19107		20.75	27.93	12.9	18.22
6.59	8.52	26.36	40.27		0.609228	0.351366	0.651419	0.114059		22.04	30.39	10.61	17.06
					0.641798	0.343972	0.620146	0.197957
					0.657186	0.360621	0.617706	0.171726
Figure 4i					Figure 4m
TNF-α (ng/mL)		IFN-γ (ng/mL)			anti-CD70	-	+	-	+
Control	Cusatuzumab	Control	Cusatuzumab		anti-PD-1	-	-	+	+
1.5834	1.8848	1.67245	1.96119		Field 1	33	6	6	4
1.2943	1.674	1.43036	1.93009		Field 2	27	11	13	3
1.1131	2.0625	1.5614	2.51423		Field 3	21	14	10	4
Figure 4n
anti-CD70	-		+		-		+
anti-PD-1	-		-		+		+
Apoptosis	Early apoptosis (%)	Late apoptosis (%)	Early apoptosis (%)	Late apoptosis (%)	Early apoptosis (%)	Late apoptosis (%)	Early apoptosis (%)	Late apoptosis (%)
1	35	2.01	41.8	12.37	42.19	8.79	47.8	17.53
2	40.32	1.32	46.52	11.81	49.8	9.82	52.89	11.84
3	46.19	2.25	45.23	13.27	49.45	9.91	53.37	12.32
Figure 4p
Days	Control (mm3)				anti-CD70 (mm3)				anti-PD-1 (mm3)				Combination (mm3)
1	102.602	78.732	63.6265	67.626	75	70.227	68.9265	78.652	82.8655	64.827	97.556	90.75	93.775	63.36	55.225	83.106
2	98.784	79.768	74.36	68.9265	83.824	71.25	71.5275	84.7	87.725	70	84.7	105.966	118.354	60.7475	51.6375	92.512
3	113.132	93.775	97.556	74.36	92.697	79.768	80.0565	92.512	100.719	82.8655	104.43	124.93	149.988	69.629	61.056	87.725
4	120.6	98.784	89.2375	80.0565	106.624	87.079	87.725	102.602	109.651	93.775	109.8	141.537	173.4	69.12	66.0275	100.92
5	138.384	112.694	102.344	90.944	121.104	103.968	97.216	113.4	130.977	118.8	127.008	150.282	199.119	85.6745	70	107.911
6	163.35	138.384	105.593	92.5965	146.853	120.6	105.593	123.008	145.762	138.915	128.774	166.464	202.176	92.2625	80.0565	121.086
7	182.648	163.35	120.094	111.6	169.884	138.915	118.354	135.168	171.088	166.093	152.1	183.996	225	98.784	86.022	119.072
8	215.136	199.119	146.853	139.425	200.9	154.213	142.884	161.84	213.16	199.584	202.502	210.826	223.818	107.648	84.27	137.216
9	241.875	229.992	167.706	157.115	229.147	172.827	168.338	178.85	268.363	233.928	259.002	240.125	238.206	105.593	100.352	150.282
10	257.911	248.368	199.119	173.776	259.92	209.952	210.495	210.495	306.56	296.227	314.288	272	266.805	136.93	138.915	183.75
11	274.604	267.696	209.952	183.75	269.001	239.062	230.625	233.438	360.096	356.224	389.344	313.992	247.5	152.1	136.462	194.078
12	320.339	280.845	229.992	180.918	274.604	229.992	231.231	221.778	376.248	372.6	402.178	325.424	241.875	136.93	120.094	194.4
13	383.328	301.806	247.5	202.176	274.604	227.254	285.387	225	356.224	335.962	368.55	307.062	232.73	122.793	120.6	202.612
14	455.054	335.16	270.738	219.04	288	241.875	219.375	213.564	351.959	310.005	340.736	279.046	247.5	115.2	107.648	189.216
15	525	396.9	297.6	249.018	316.894	254.144	228.152	225.264	367.84	289.132	314.288	262.4	266.805	109.33	109.651	171.396
16	556.614	470.016	343.188	299.671	363.312	273.78	233.928	246.402	388.8	295.856	329.122	282.408	287.086	111.392	117	178.85
17	611.888	583.495	396.9	372.6	405.769	301.806	252.486	272.281	410.504	313.992	332.82	285.894	316.028	120.933	120.933	199.838
18	714.618	695.038	470.016	465.794	441.099	320.339	272	310.464	405	325.125	356.224	299.88	304	128.774	120.6	216.562
19	892.8	834.272	551.412	584.325	478.325	343.188	299.671	328.738	427.432	360.096	360.406	318.028	321.489	134.54	130.696	233.928
20	1088.71	973.626	634.834	702.297	528.22	400.01	325.125	343.188	454.072	388.8	389.207	336.864	344.45	145.408	126	252.486
21	1350.21	1153.22	695.038	863.821	633.938	473.812	348.524	361.25	487.35	405.769	423.801	321.726	373.498	147.875	128.375	269.001
Figure 4q
anti-CD70	-			+			-			+
anti-PD-1	-			-			+			+
Fractions	FOXP3+ fraction (%)	Granzyme A+ fraction (%)	Perforin+ fraction (%)	FOXP3+ fraction (%)	Granzyme A+ fraction (%)	Perforin+ fraction (%)	FOXP3+ fraction (%)	Granzyme A+ fraction (%)	Perforin+ fraction (%)	FOXP3+ fraction (%)	Granzyme A+ fraction (%)	Perforin+ fraction (%)
1	31.49	4.65	5.39	13.45	16.32	12.02	26.07	25.13	13.28	10.99	31.73	22.68
2	34.73	6.49	4.91	15.74	16.77	12.85	25.76	18.31	15.06	12.46	45.05	19.89
3	36.16	9.14	2.71	16.05	15.12	12.08	25.48	17.29	14.68	10.16	27.4	17.07

## Sheet: Figure 5
Figure 5b
Annotation	CD70-KO (%)	CD70-NC (%)
C1: Naïve Treg	15.0386	20.2008
C2: Cytotoxic T_1	19.9035	11.2673
C3: Quiscient Treg	11.9788	15.1192
C4: Proliferative T	11.583	14.1531
C5: Cytotoxic T_2	11.7181	8.7202
C6: Naïve T	11.2548	8.69511
C7: Effector Treg	4.48842	11.4931
C8: Follicular helper T	9.01544	4.83061
C10: Effector memory T	4.48842	5.06901
C12: Unactivated T	0.530888	0.451694

## Sheet: Figure 6
Figure 6a					Figure 6b					Figure 6c
CD70-NC	CD70-KO	Control	Cusatuzumab		cd70-NC (μM)	CD70-KO (μM)	Control (μM)	Cusatuzumab (μM)		FOXP3-/CTLA4-	FOXP3+/CLTA4-	FOXP3+/CLTA4+
0.42	0.207	0.41825	0.22425		5.53871	4.738	5.67404	4.4944		14415	16381	21410
0.414	0.206	0.404	0.242		6.11427	4.94711	6.07046	4.60051		14086	15599	20520
0.4767	0.233	0.38925	0.22675		5.97979	4.47342	6.26161	5.3998		14216	16267	20665
Figure 6d					Figure 6f					Figure 6h
Cholesterol	82.8762	Total Fatty acid	78.6649		GlycoATP (pmol/min)		mitoATP (pmol/min)			CD70-NC (%)	CD70-KO (%)
Glycerol	32.4307	C12:0 Lauric	88.9317		CD70-NC	CD70-KO	CD70-NC	CD70-KO		68.5	50.01
Adenosine	19.6302	C14:0 Myristic	81.1065		64.2901	56.6098	13.9956	0.834072		64.94	43.45
Succinate	148.943	C16:0 Palmitic	80.3643		69.4067	64.4224	14.7118	0.590374		62.52	40.07
2-HG	199.399	C18:0 Stearic	81.614		62.7316	62.6935	13.5729	0.629511
Malate	112.182	C18:1 Oleic	72.8716		63.4205	53.4284	13.2624	5.60562
Fumarate	55.4333	C18:2 Linoleic	74.7826
Citrate	91.1673	C20:0 Arachidic	86.4321
Aspartate	75.1159	C20:4 n6 Arachidnic	76.4009
Glutamine	80.2981	C22:0 Behenic	86.9444
Figure 6i
Gene	CD70-NC			CD70-KO			Gene	CD70-NC			CD70-KO
UQCRFS1	1.70527	1.98619	1.59107	1.09429	1.13288	1.08674	STAT5A	6.40856	4.08405	5.61778	0.82932	0.602904	1.01396
UQCRQ	1.71713	2	1.56917	1.19748	1.18921	1.09429	CREB1	4.62675	5.16941	4.95883	0.888843	1.15669	1.04972
CYC1	1.90528	1.42405	1.47427	1.07177	0.82932	0.840896	CEBPB	4.08405	2.82843	3.29436	1.31951	2.12874	1.1487
SREBF1	1.59107	1.52626	2.02792	1.18099	0.965936	1.21419	FASN	1.32869	1.49485	0.965936	1.26576	1.40444	0.882703
SREBF2	2.69447	2.42839	2.44528	1.69349	1.21419	1.48452	ACACA	2.02792	2.39496	2.49666	1.24833	1.52626	0.888843
SQLE	1.26576	0.907519	1.04247	1.41421	1.01396	1.06437	JUN	3.94493	4.46915	5.31474	0.972655	1.10957	1.30134
SCAP	1.51572	1.65864	1.50525	1.65864	1.72907	1.44393	PPARA	2.58471	2.2974	1.55833	0.673617	0.607097	1.43396
GGPS1	3.09513	2.58471	2.32947	1.06437	1.18921	1.45397	PPARG	1.07177	1.45397	0.876606	1.1487	1.41421	0.840896
SCARB1	0.496546	0.742262	0.624165	1.09429	0.926588	0.920188	NR4A1	6.10504	5.85634	2.9897	1.46409	1.05702	0.742262
LDLR	1.20581	1.34723	1.18921	1.02101	1.16473	1.03527	NR4A2	2.65737	2.28153	2.32947	1.3566	0.721965	1.33793
HMGCR	1.02811	1.26576	1.00696	0.423373	1.40444	0.82932	ECHS1	2.23457	2.04202	2.25012	0.840896	1.3566	1.1487
HMGCS1	2.62079	3.09513	2.17347	1.19748	1.26576	0.952638	FABP5	0.702222	0.721965	0.678302	0.907519	0.939523	0.840896
PGGT1B	1.65864	1.53687	1.49485	0.939523	0.806642	0.858565	SDC1	0.120742	0.073302	0.089622	0.933033	0.768438	0.817902
FNTB	2.18859	2.80889	1.71713	1.18099	1.15669	0.846745	MDH1	1.40444	1.30134	1.34723	1.07923	1.00696	1.01396
PDCD1	2.39496	1.86607	1.82766	1.17284	0.806642	1.1019	MDH2	1.46409	1.46409	1.53687	1.1019	1.10957	1.19748
TNFRSF18	5.09824	5.31474	6.1475	0.959264	1.04972	1.07177	ECH1	1.86607	1.86607	1.81504	1.30134	1.30134	1.29235
CD44	2.53151	3.24901	2.08493	1.16473	1.49485	1.14076	ATF4	1.1019	1.07177	1.1487	1.1019	1.08674	1.1019
SOAT1	2.51403	2.04202	2.15846	1.26576	0.986233	1.10957	RAC2	2.9897	2.77022	3.31728	0.721965	0.747425	0.726986
SOAT2	4.22807	3.11666	5.46416	0.959264	0.752623	0.870551	EGR1	1.15669	1.10957	1.34723	1.14076	1.04972	1.30134
CPT1A	1.81504	1.98619	2.02792	0.986233	0.768438	1.41421	TBX21	3.50642	3.20428	2.42839	1.53687	1.29235	1.11729
CCDC5B	0.888843	0.913831	1.06437	0.939523	0.933033	1.23114	MITF	0.417544	0.339151	0.233258	1.17284	1	0.840896
LGALS3	1.33793	0.864537	1.21419	1.21419	0.747425	1.1019	CD36	4.43828	3.75809	2.44528	0.846745	0.90125	0.779165
CTNNB1	1.42405	1.04972	1.06437	1.00696	0.852635	0.823591	GSTP1	2.23457	1.95884	2.96905	1.51572	1.37554	1.07923
Figure 6l
Hours	Lipid score			Suppressive score			Naive score			CD25			IL7R
0.5	0.007383	0.903698	1.66455	3.10292	3.53114	6.33029	3.15899	3.204	3.09749	1.67682	1.62867	1.55365	8.32874	8.53979	7.98213
1	0.954528	1.46963	2.44546	2.66113	2.8785	6.2564	3.37002	3.24571	3.04582	2.27391	2.12615	2.32294	8.48803	8.47306	7.81096
2	0.264781	1.23105	1.90715	3.99985	4.29434	7.95713	3.32048	3.13945	2.94573	3.73199	3.71363	5.18956	8.64646	8.92969	7.95825
6	2.206	3.78694	6.35426	7.53294	9.38392	12.1509	2.19323	2.14839	1.71008	6.26144	6.88689	7.97549	8.72975	8.80905	7.05824
12	5.11512	4.31069	5.80449	12.3076	10.7557	12.6449	1.61239	1.85124	1.31395	6.98881	7.3108	8.07668	7.06564	7.74743	5.55672
24	3.76467	4.77849	5.62092	9.06952	9.66767	10.585	1.5958	1.65457	1.08209	6.78097	7.07354	7.52721	6.67054	6.67664	4.18987
48	4.03513	4.18583	6.10006	9.96418	9.81583	11.5935	1.25511	1.33318	1.21977	7.77481	7.83488	7.80284	4.94758	5.60796	4.00561
72	4.50491	5.23019	7.18694	12.4522	11.0589	12.0404	1.94203	2.01482	1.64262	8.08926	8.22539	7.89542	4.91172	5.05537	4.08448
96	5.65302	7.2827	7.01432	11.5723	11.1343	11.3403	2.1163	2.29303	1.82441	8.08092	7.33505	7.87376	6.01292	6.58233	4.31153
120	6.88597	5.02359	7.16322	12.6826	9.13588	11.8855	2.33909	2.61283	1.52377	8.1276	6.71194	7.27442	5.05619	7.35772	4.22017
Figure 6m			Figure 6n				Figure 6q					Figure 6r
Lipid score	Suppressive score		Month	Lipid score-Low	Lipid score-High		FOXP3+ fraction (%)		FOXP3+/CTLA4+ fraction (%)			IL-10 concentration (pg/mL)		TGF-β concentration (pg/mL)		Adenosine concentration (nmol/mL)
15.6402	29.544		30	0			CD70-NC	CD70-KO	CD70-NC	CD70-KO		CD70-NC	CD70-KO	CD70-NC	CD70-KO	CD70-NC	CD70-KO
16.1055	30.303		21	0			24.57	22.49	3	3		7.63392	6.20256	455.48	392.61	1.29	1.92
16.5539	28.8095		23	0			28.55	21.8	3.54	2.77		8.3496	6.91824	259.011	479.056	1.08	1.4
16.6952	29.2384		29	0			23.79	21.65	2.58	2.93		6.91824	6.20256	337.599	325.811	1.52	1.68
15.4696	28.7009		39	0
15.7809	29.4435		40	0			Figure 6s			Figure 6t			Figure 6u
16.6017	31.1631		35	0			CD70-NC (%)	CD70-KO (%)		CD70-NC	CD70-KO		GlycoATP (pmol/min)		mitoATP (pmol/min)
16.4828	30.2673		25	0			7.8784	8.563		0.117667	0.153667		CD70-NC	CD70-KO	CD70-NC	CD70-KO
15.7749	28.91		9	0			7.7736	8.7802		0.157667	0.176667		43.14	48.35	0.28	1.11
15.8747	31.2055		15	0			10.5198	8.7419		0.195667	0.191		37.15	45.59	3.26	0.7
15.2986	26.5048		18	0			4.8507	10.6408					46.56	39.58	0.22	1.17
17.0322	30.5495		34	0			4.7531	10.4167					48.35	45.59	1.11	0.7
15.9775	30.6614		13	0
16.7237	27.8726		12	0			Figure 6v			Figure 6w
16.0721	27.1343		37	0			CD70-NC (%)	CD70-KO (%)		HADHA		ACADVL		ACADM
15.9164	25.1372		39	0			50.21	35.3		CD70-NC	CD70-KO	CD70-NC	CD70-KO	CD70-NC	CD70-KO
16.0531	32.0842		23	0			48.75	37.76		466738	441711	157927	189145	20606	22097
17.5053	31.7616		14	1			45.32	39.98		445741	421852	166707	187585	18880	21023
15.2616	27.9343		20	0						438354	418503	168455	130681	19295	20273
16.7624	29.0047		33	0
15.0421	27.5679		51	0
15.2933	29.0161		15	1
16.7847	30.5915		32	0
15.3671	25.0208		21	0
15.8963	28.1771		27	0
17.8006	30.3749		37	0
14.4778	28.8538		16	0
15.5356	29.7558		32	1
16.7368	29.2462		18	0
16.232	29.4131		13	0
16.0386	28.1505		31	0
14.1742	24.7959		29	0
14.8223	28.8665		37	0
15.5186	30.4698		40	0
16.7048	32.1193		17	0
15.6114	28.8559		36	0
15.3272	27.2191		27	0
16.1244	29.1534		29	0
16.1551	25.6147		14	1
14.9313	27.1379		55	0
16.1395	29.0242		38	0
16.2627	29.0488		33	0
15.9808	29.3527		3	1
15.4598	28.2011		14	0
16.3831	29.4908		42	0
15.7702	28.8874		26	0
15.0191	26.5386		13	0
15.3426	26.6955		37	0
16.6705	29.3685		15	1
16.1678	28.9511		26	1
14.5478	28.0807		23	0
16.0436	28.667		22	0
16.6088	29.1444		30	0
17.1181	31.3402		27	0
16.1727	29.4195		21	0
15.7944	27.3202		18	0
16.1773	30.5293		25	0
15.5943	25.6076		28	0
17.2323	28.9559		12	0
16.6884	31.1986		21		1
15.8892	28.9781		27		0
16.0172	27.9184		6		1
14.7304	27.5794		38		0
17.8737	29.7602		31		0
15.0948	27.4401		22		0
16.4631	27.6947		6		1
15.5848	29.593		27		0
16.1597	29.5918		36		0
15.9846	26.8118		29		0
16.0863	29.4123		8		1
16.3377	29.1371		36		0
14.4684	26.6413		42		0
17.1504	28.6288		29		0
16.8911	30.0585		11		1
15.8644	25.7854		9		1
16.2603	28.6467		23		0
16.236	27.6283		20		0
16.7708	28.9182		20		0
17.0759	29.8473		12		0
15.892	29.272		27		0
15.3791	25.8547		31		0
15.0197	26.9435		7		0
15.4185	29.5104		5		0
16.2249	28.9325		14		1
16.0115	27.5964		14		1
16.1422	28.0561		17		0
15.8449	27.6575		19		0
16.6668	27.0776		7		1
15.9769	29.763
16.4248	30.8486
17.0977	27.2678
16.4884	29.9348
14.8472	27.0602
16.5168	29.8775
15.4456	29.0897
15.8845	27.6042
16.0704	26.9709
15.1045	26.7657
16.9306	30.9146
15.6156	29.2555
14.8586	26.7774
16.2015	28.413
14.8173	24.9114
15.3867	28.9225
15.2387	25.9018
16.7375	31.4412
16.8188	29.1753
13.9458	25.3911
14.8691	28.1118
15.808	30.143
15.2868	26.3545
16.4364	26.5495

## Sheet: Figure 7
Figure 7a			Figure 7h						Figure 7j
NPC43-EBV+ (%)	NPC43-EBV- (%)		CD70	-	-	+	-		shNC (%)	shNFKB2 (%)	Vehicle (%)	SN-52 (%)
76.37	23.68		CD70-mut-luc	-	-	-	+		76.39	43.23	76.04	55.72
74.71	24.52		NFKB2	-	+	+	+		78.09	43.8	73.46	53.88
72.83	23.67		Replicate 1	0.018	0.056	1.765	0.633707		76	41.71	70.07	51.09
			Replicate 2	0.023	0.078	1.793	0.684303
			Replicate 3	0.02	0.065	1.72	0.642004
Figure 7k					Figure 7l					Figure 7m
shNC	shNFKB2	Vehicle	SN-52		24 hours		48 hours			24 hours		48 hours
1.19748	0.784584	0.97942	0.80107		shNC	shNFKB2	shNC	shNFKB2		Vehicle	SN-52	Vehicle	SN-52
1.20581	0.757858	1.22264	0.882703		0.839975	0.661101	0.512765	0.145668		0.678341	0.605469	0.626176	0.32126
1.10957	0.707107	1.09429	0.742262		0.732596	0.595357	0.50407	0.15388		0.696488	0.481778	0.676856	0.375875
					0.779518	0.686214	0.498781	0.157143		0.747703	0.583929	0.644718	0.360896
					0.734869	0.603875	0.411582	0.155408		0.841391	0.565957	0.724088	0.35
					0.738828	0.627961	0.398233	0.173788		0.712	0.558219	0.645395	0.387771

## Sheet: Figure S1
Figure S1e							Figure S1j					Figure S1k			Figure S1l				Figure S1n
Central memory T cells			Follicular helper T cells				Naïve T cells		Tregs			Treg suppressive score	Estimated Treg fraction		Month	Treg-low	Treg-high		FOXP3+ fraction (%)	FOXP3+/CTAL4+ fraction (%)
Normal	PBMC	Tumor	Normal	PBMC	Tumor		Normal	Tumor	Normal	Tumor		29.544	0.270111		40	0			36.12	0.31
0.219732	-0.70905	-0.14001	0.895347	-0.76945	-0.59621		0.478522	0.424725	0.128808	0.307122		30.303	0.249244		38	0			34.63	0.24
2	-0.69899	1.18546	0.286171	-0.76945	0.099441		0.648324	0.177541	0.0512339	0.361997		28.8095	0.266487		35	0			32.96	0.19
0.921256	-0.70905	-0.21002	0.117721	-0.76945	-0.22066		0.53182	0.393844	0.132174	0.179914		29.2384	0.286524		22	0
1.84315	-0.70905	0.195668	2	-0.76945	-0.71721		0.229036	0.308867	0.019077	0.304752		28.7009	0.236433		25	0
	-0.70905	0.229627		-0.76535	-0.56856			0.316723		0.277467		29.4435	0.229975		9	0
	-0.70905	-0.06365		-0.76517	-0.74533			0.284837		0.426308		31.1631	0.410196		15	0
	-0.70905	-0.70905		-0.76945	2			0.415782		0.374867		30.2673	0.340498		34	0
	-0.70905	0.335829		-0.76553	-0.05373			0.391436		0.287195		28.91	0.206638		13	0
	-0.70905	-0.61618		-0.76945	0.490151			0.417747		0.156768		31.2055	0.344749		37	0
	-0.70905	-0.67755		-0.76945	-0.37386			0.7995		0.108448		26.5048	0.148386		23	0
		-0.70905			-0.4849			0.347534		0.412106		30.5495	0.206266		20	0
		-0.70905			-0.76945			0.244435		0.477448		30.6614	0.263965		33	0
		-0.67473			0.121247			0.374201		0.256931		27.8726	0.085693		32	0
		-0.5786			-0.32195			0.195576		0.224935		27.1343	0.261172		21	0
		-0.20592			0.174659			0.295586		0.401609		25.1372	0.186379		9	1
		0.421675			-0.37408			0.343262		0.287375		32.0842	0.435585		27	0
		2			1.88627			0.20514		0.355024		31.7616	0.553357		37	0
		-0.58692			0.924443			0.170491		0.333158		27.9343	0.139327		16	0
		-0.22619			0.172823			0.235193		0.11632		29.0047	0.378643		18	0
		-0.55787			-0.13293			0.399605		0.252036		27.5679	0.302979		13	0
		0.429841			-0.61483			0.324742		0.306619		29.0161	0.362801		31	0
		1.32104			-0.16821			0.38576		0.345822		30.5915	0.35		37	0
		0.175819			-0.3729			0.336137		0.467522		25.0208	0.005389		23	0
		2			-0.31439			0.205859		0.280452		28.1771	0.17151		17	0
		2			-0.54071			0.332574		0.129665		30.3749	0.330629		36	0
		-0.54568			0.415939			0.377981		0.140928		28.8538	0		29	0
		1.00701			1.17132			0.216468		0.385409		29.7558	0.226169		33	0
		-0.48265			0.521235			0.318284		0.302893		29.2462	0.265536		3	1
		-0.59164			-0.27796			0.411303		0.297408		29.4131	0.184914		31	0
		-0.33235			0.236748			0.126726		0.285611		28.1505	0.098898		7	0
		-0.69405			0.524577			0.323604		0.396159		24.7959	0.098024		14	0
		-0.68436			0.150574			0.15203		0.339164		28.8665	0.215187		42	0
		-0.40478			-0.17242			0.276032		0.301569		30.4698	0.199778		26	0
		-0.39658			0.484058			0.233881		0.466196		32.1193	0.242183		5	0
		-0.24799			-0.64835			0.314891		0.251203		28.8559	0.196461		13	0
		-0.70905			-0.165			0.233512		0.361137		27.2191	0.236311		37	0
								0.209636		0.230855		29.1534	0.240229		23	0
								0.188056		0.380412		25.6147	0.18867		30	0
								0.305412		0.420379		27.1379	0.165273		17	0
								0.216511		0.36371		29.0242	0.224753		19	0
								0.278501		0.339855		29.0488	0.21453		28	0
								0.351461		0.29563		29.3527	0.142674		12	0
												28.2011	0.104142		7	1
												29.4908	0		30		0
												28.8874	0.122539		21		0
												26.5386	0.132341		21		1
												26.6955	0.111001		23		0
												29.3685	0.085201		29		0
												28.9511	0.345399		27		0
												28.0807	0.102595		39		0
												28.667	0.154944		6		1
												29.1444	0.126582		31		0
												31.3402	0.309777		6		1
												29.4195	0.260144		27		0
												27.3202	0.116026		36		0
												30.5293	0.235136		29		0
												25.6076	0.093963		8		1
												28.9559	0.414809		36		0
												31.1986	0.383398		42		0
												28.9781	0.241201		29		0
												27.9184	0.293812		18		0
												27.5794	0.126344		12		0
												29.7602	0.297732		39		0
												27.4401	0.155473		11		1
												27.6947	0.245592		14		1
												29.593	0.218147		51		0
												29.5918	0.172428		15		1
												26.8118	0.200709		32		1
												29.4123	0.26665		29		0
												29.1371	0.214397		40		0
												26.6413	0.089563		20		0
												28.6288	0.343637		20		0
												30.0585	0.388501		12		0
												25.7854	0.036526		27		0
												28.6467	0.141644		27		0
												27.6283	0.117825		14		1
												28.9182	0.145764		55		0
												29.8473	0.288972		38		0
												29.272	0.271595		15		1
												25.8547	0.018421		14		1
												26.9435	0.207985		26		1
												29.5104	0.159879		22		0
												28.9325	0.172288		14		1
												27.5964	0.257211		27		0
												28.0561	0.10307		21		0
												27.6575	0.08314		18		0
												27.0776	0.066591		25		0
												29.763	0.199965
												30.8486	0.238032
												27.2678	0.539084
												29.9348	0.319718
												27.0602	0.240533
												29.8775	0.174972
												29.0897	0.237997
												27.6042	0.206679
												26.9709	0.24845
												26.7657	0.244875
												30.9146	0.350744
												29.2555	0.224918
												26.7774	0.225784
												28.413	0.236323
												24.9114	0.23838
												28.9225	0.104627
												25.9018	0.045363
												31.4412	0.304172
												29.1753	0.365621
												25.3911	0.05255
												28.1118	0.108682
												30.143	0.106718
												26.3545	0.083097
												26.5495	0.031065

## Sheet: Figure S2
Figure S2h								Figure S2i			Figure S2k
Gene	CD70-high1	CD70-high2	CD70-high3	CD70-low1	CD70-low2	CD70-low3		GSE118719			CD70-NC (%)	CD70-KO (%)
FOXP3	3.03143	4.28709	2.49666	0.543367	0.632878	0.225313		Tumor	Normal		7.99	5.24
IL2RA	4.40762	2.23457	2.92817	0.790041	0.460094	0.687771		2.21333	4.79937		7.68	7.15
CTLA4	1.90528	2.15846	2.56685	0.41466	0.238159	0.143587		7.35506	4.26559		8.29	6.67
								7.83774	4.67458
Figure S2l								7.59165	5.32839
Days	CD70-NC			CD70-KO				6.85809
1	0.281	0.315	0.305	0.321	0.31	0.307		7.41757
2	0.692	0.748	0.671	0.675	0.706	0.656		7.20603
3	0.897	0.89	0.979	1.07	0.935	0.986
4	1.422	1.496	1.674	1.772	1.817	1.657
5	1.982	1.855	1.924	2.159	2.171	1.779
Figure S2o
C1: naïve		C2: naïve		C4:rTreg		C5: eTreg
HNSCC	Tonsil	HNSCC	Tonsil	HNSCC	Tonsil	HNSCC	Tonsil
-0.95889	-0.95889	-0.95889	-0.95889	-0.95889	-0.95889	-0.95889	-0.95889
-0.99006	0.444012	-1.03585	0.153297	-0.21556	1.06366	-0.42154	0.018892
-0.88479	0.810053	-0.76586	0.325103	-1.03108	0.096742	-0.13122	-0.37976
-0.8731	0.527626	-0.36356	-0.0224	-1.87559	0.979224	0.432721	1.28554
0.710186	0.863424	0.13751	2	-1.46475	0.972874	-1.24788	-0.54032
2	0.925996	1.76011	1.75286	-0.40869	0.83696	-1.94581	-0.12407
2		1.2788		-0.37229		-1.8887
1.22171		1.60751		-0.64067		-1.62353
0.681572		-0.35682		-0.75702		1.12197
-0.31507		-0.7002		-0.39604		-0.05951
-0.80692		-0.71163		1.60548		0.579351
-0.77551		-0.96908		0.962394		1.23012
-0.33214		-0.09069		-1.13433		-1.45169
0.17855		-0.07521		-1.80183		-1.8368
-0.44042		-0.74057		0.95463		1.12
-0.8729		-1.36691		-0.5518		1.59057
-0.52034		-1.0574		-0.18423		0.457465
-0.71191		-0.7994		-0.48385		-0.1583
-0.84073		-0.57178		-0.86497		-0.04085
-0.91024		-0.92683		-0.57876		0.315287
-0.70377		-0.36793		1.11852		1.41088
-0.80807		-0.30591		0.558952		0.875104
-0.34125		0.862233		0.391821		0.278631
-0.20764		0.146602		1.94311		0.257954
-0.37384		-0.05567		1.38934		0.491873

## Sheet: Figure S3
Figure S3b			Figure S3c			Figure S3d			Figure S3g					Figure S3h
CD70-NC (%)	CD70-KO (%)		CD70-NC (%)	CD70-KO (%)		CD70-NC	CD70-KO		Marker	PBMC1 (%)	PBMC2 (%)	PBMC3 (%)		Marker	PBMC1 (%)	PBMC2 (%)	PBMC3 (%)
49	27.11		54.51	41.79		3.76	2.19		CD4+	41.4	79.28	79.1		CD4+CD27+	22.95	29.46	52.72
48.32	26.37		54.58	41.28		2.91	2.14		CD8+	50.98	15.22	14.9		CD4+CD27-	21.9	51.38	24.01
47.06	26.28		52.25	39.39		2.84	2.36		CD138+	0.01	2.06	2.21		CD8+CD27+	13.47	6.02	18.85
									CD64+	0.24	3.44	3.8		CD8+CD27-	41.68	13.13	4.41
Figure S3i					Figure S3n					Figure S3q
CD4+ T cells		CD8+ T cells			TIM-3 (%)		PD-1 (%)			FOXP3+ fraction (%)		FOXP3+/CTLA4+ fraction (%)
Tumor (%)	Normal (%)	Tumor (%)	Normal (%)		CD70-NC	CD70-KO	CD70-NC	CD70-KO		CD70-NC	CD70-KO	CD70-NC	CD70-KO
35.3138	62.3848	60.8144	17.5784		45.53	34.48	21.54	17.37		85.69	62.23	55.9	28.85
61.3095	69.4104	26.8708	25.268		43.93	33.88	14.37	14.11		81.61	64.89	49.42	31.6
66.3829	68.5367	16.0009	21.3184		43.17	30.16	23.51	17.24		87.23	58.78	58.8	26.17
42.6731	63.3982	49.9195	27.9192
45.9016		46.0838			Figure S3r					Figure S3s
38.8459		48.5723			24 hours		48 hours			IL-10 concentration (pg/mL)		TGF-β concentration (pg/mL)		TNF-α (pg/mL)		IFN-γ (pg/mL)
66.6667		0			CD70-NC	CD70-KO	CD70-NC	CD70-KO		CD70-NC	CD70-KO	CD70-NC	CD70-KO	CD70-NC	CD70-KO	CD70-NC	CD70-KO
54.201		32.1373			0.495	0.135	0.332941	0.101344		32.71	16.58	625.27	389.68	384.451	516.84	94.1725	209.667
46.2128		28.092			0.498	0.129	0.330098	0.099424		28.17	10.88	681.44	402.11	382.709	529.033	110.164	209.667
29.7019		52.2493			0.547	0.172	0.342941	0.101344		25.01	7.73	592.37	417.95	375.741	520.323	99.503	207.89
64.1604		32.0802			0.537	0.178	0.34598	0.099424
97.2603		2.2831			0.551	0.225	0.352941	0.118618
69.5306		20.4606			0.549	0.235	0.363824	0.11286
84.5623		11.7589
43.7612		42.8657			Figure S3t
50.3552		48.3354			Parental C666			Immune-resistant C666
69.4089		21.3259			0.933033	0.835088	0.933033	2.73208	1.85318	2.04202
35.1969		61.2347
46.3152		51.1924
20.9794		78.6813
72.5135		26.3743
58.3479		40.0759
59.3767		36.2171
46.9172		49.4458
53.3936		40.1058
66.9712		23.085
62.3932		34.7319
58.2081		29.438
30.2479		64.3526
58.3333		33.8889
67.9318		15.4919
71.0644		15.2326
34.6503		62.1595
54.4691		36.0887
74.0084		18.8987
54.8137		41.6149

[truncated: 4 more sheets: Figure S4, Figure S5, Figure S6, Figure S7]
